# Supplementary material for: Partial cone conformer of 25,27-bis­[(methoxy­carbonyl)­meth­oxy]-26,28-dipropoxycalix[4]arene
Source: Acta Crystallogr Sect E Struct Rep Online. 2008 Mar 14;64(Pt 4):o712. doi: 10.1107/S1600536808006843 (PMC2960911; doi:10.1107/S1600536808006843)
Supplement: Supplementary file 1 [file e-64-0o712-sup1.cif]

##############################################################################
###                                                                        ###
###        Electronic paper (Acta Crystallographica Section E)             ###
###                                                                        ###
##############################################################################
#                                                                            #
# This CIF contains the data in a paper accepted for publication in Acta     #
# Crystallographica Section E. It conforms to the requirements of Notes      #
# for Authors for Section E, and has been peer reviewed under the auspices   #
# of the IUCr Commission on Journals.                                        #
#                                                                            #
# Full details of the Crystallographic Information File format               #
# are given in the paper "The Crystallographic Information File (CIF):       #
# a New Standard Archive File for Crystallography" by S. R. Hall, F. H.      #
# Allen and I. D. Brown [Acta Cryst. (1991), A47, 655-685].                  #
#                                                                            #
# The current version of the core CIF dictionary is obtainable from          #
# ftp://ftp.iucr.org/pub/cif_core.dic. The current version number is 2.4.    #
#                                                                            #
# Software is freely available for graphical display of the structure(s) in  #
# this CIF.  For information consult the CIF home page http://www.iucr.org/  #
# cif/home.html                                                              #
#                                                                            #
# This file may be used for bona fide research purposes within the           #
# scientific community so long as proper attribution is given to the journal # 
# article from which it was obtained.                                        #
#                                                                            #
##############################################################################
                                             
data_I
_audit_creation_method     SHELXL-97
_chemical_name_systematic
;
25,27-bis[(methoxycarbonyl)methoxy]-26,28-dipropoxycalix[4]arene
;
_chemical_name_common     ?
_chemical_formula_moiety     'C40 H44 O8'
_chemical_formula_sum     'C40 H44 O8'
_chemical_formula_iupac     'C40 H44 O8'
_chemical_formula_weight     652.75
_chemical_melting_point     ?
_symmetry_cell_setting     Monoclinic
_symmetry_space_group_name_H-M     'P 21/c'
loop_
    _symmetry_equiv_pos_as_xyz
    'x, y, z'
    '-x, y+1/2, -z+1/2'
    '-x, -y, -z'
    'x, -y-1/2, z-1/2'
_cell_length_a     9.3007(18)
_cell_length_b     18.114(4)
_cell_length_c     20.768(4)
_cell_angle_alpha     90.00
_cell_angle_beta     101.334(3)
_cell_angle_gamma     90.00
_cell_volume     3430.6(11)
_cell_formula_units_Z     4
_cell_measurement_reflns_used     4185
_cell_measurement_theta_min     2.248
_cell_measurement_theta_max     28.224
_cell_measurement_temperature     298(2)
_exptl_crystal_description     block
_exptl_crystal_colour     colourless
_exptl_crystal_size_max     0.37
_exptl_crystal_size_mid     0.18
_exptl_crystal_size_min     0.08
_exptl_crystal_density_diffrn     1.264
_exptl_crystal_density_meas     ?
_exptl_crystal_density_method     'not measured'
_exptl_crystal_F_000     1392
_exptl_absorpt_coefficient_mu     0.087
_exptl_absorpt_correction_type     none
_exptl_absorpt_process_details     ?
_exptl_absorpt_correction_T_min     ?
_exptl_absorpt_correction_T_max     ?
_exptl_special_details
;
;
_diffrn_ambient_temperature     298(2)
_diffrn_radiation_type     MoK\a
_diffrn_radiation_wavelength     0.71073
_diffrn_radiation_source     'fine-focus sealed tube'
_diffrn_radiation_monochromator     graphite
_diffrn_measurement_device_type     'Bruker SMART CCD area-detector'
_diffrn_measurement_method     '\f and \w'
_diffrn_detector_area_resol_mean     ?
_diffrn_reflns_number     17798
_diffrn_reflns_av_R_equivalents     0.0380
_diffrn_reflns_av_sigmaI/netI     0.0506
_diffrn_reflns_theta_min     2.00
_diffrn_reflns_theta_max     25.50
_diffrn_reflns_theta_full     25.50
_diffrn_measured_fraction_theta_max     0.996
_diffrn_measured_fraction_theta_full     0.996
_diffrn_reflns_limit_h_min     -11
_diffrn_reflns_limit_h_max     10
_diffrn_reflns_limit_k_min     -21
_diffrn_reflns_limit_k_max     21
_diffrn_reflns_limit_l_min     -25
_diffrn_reflns_limit_l_max     21
_diffrn_standards_number     ?
_diffrn_standards_interval_count     ?
_diffrn_standards_interval_time     ?
_diffrn_standards_decay_%     ?
_refine_special_details
;
 Refinement of F^2^ against ALL reflections.  The weighted R-factor wR and
 goodness of fit S are based on F^2^, conventional R-factors R are based
 on F, with F set to zero for negative F^2^. The threshold expression of
 F^2^ > 2sigma(F^2^) is used only for calculating R-factors(gt) etc. and is
 not relevant to the choice of reflections for refinement.  R-factors based
 on F^2^ are statistically about twice as large as those based on F, and R-
 factors based on ALL data will be even larger.
;
_reflns_number_total     6362
_reflns_number_gt     4677
_reflns_threshold_expression     I>2\s(I)
_refine_ls_structure_factor_coef     Fsqd
_refine_ls_matrix_type     full
_refine_ls_R_factor_all     0.0744
_refine_ls_R_factor_gt     0.0517
_refine_ls_wR_factor_gt     0.1047
_refine_ls_wR_factor_ref     0.1133
_refine_ls_goodness_of_fit_ref     1.041
_refine_ls_restrained_S_all     1.042
_refine_ls_number_reflns     6362
_refine_ls_number_parameters     457
_refine_ls_number_restraints     1
_refine_ls_hydrogen_treatment     constr
_refine_ls_weighting_scheme     calc
_refine_ls_weighting_details
         'calc w=1/[\s^2^(Fo^2^)+(0.0427P)^2^+0.8294P] where P=(Fo^2^+2Fc^2^)/3'
_atom_sites_solution_hydrogens     geom
_atom_sites_solution_primary     direct
_atom_sites_solution_secondary     difmap
_refine_ls_shift/su_max     0.001
_refine_ls_shift/su_mean     0.000
_refine_diff_density_max     0.228
_refine_diff_density_min     -0.208
_refine_ls_extinction_method     none
_refine_ls_extinction_coef     ?
loop_
    _atom_type_symbol
    _atom_type_description
    _atom_type_scat_dispersion_real
    _atom_type_scat_dispersion_imag
    _atom_type_scat_source
    'C' 'C' 0.0033 0.0016
                         'International Tables Vol C Tables 4.2.6.8 and 6.1.1.4'
    'H' 'H' 0.0000 0.0000
                         'International Tables Vol C Tables 4.2.6.8 and 6.1.1.4'
    'O' 'O' 0.0106 0.0060
                         'International Tables Vol C Tables 4.2.6.8 and 6.1.1.4'
_computing_data_collection     'SMART (Bruker, 1999)'
_computing_cell_refinement     'SMART (Bruker, 1999)'
_computing_data_reduction     'SAINT (Bruker, 1999)'
_computing_structure_solution     'SHELXS97 (Sheldrick, 2008)'
_computing_structure_refinement     'SHELXL97 (Sheldrick, 2008)'
_computing_molecular_graphics     'SHELXTL (Sheldrick, 2008)'
_computing_publication_material     'SHELXTL (Sheldrick, 2008)'
loop_
    _atom_site_type_symbol
    _atom_site_label
    _atom_site_fract_x
    _atom_site_fract_y
    _atom_site_fract_z
    _atom_site_U_iso_or_equiv
    _atom_site_adp_type
    _atom_site_calc_flag
    _atom_site_refinement_flags
    _atom_site_occupancy
    _atom_site_disorder_assembly
    _atom_site_disorder_group
    C C1 0.4972(2) 0.73848(11) 0.02361(9) 0.0283(5) Uani d . 1 . .
    H H1A 0.4664 0.7738 -0.0115 0.034 Uiso calc R 1 . .
    H H1B 0.5528 0.7000 0.0071 0.034 Uiso calc R 1 . .
    C C2 0.5945(2) 0.77685(10) 0.08095(9) 0.0246(4) Uani d . 1 . .
    C C3 0.7334(2) 0.75018(11) 0.10761(10) 0.0301(5) Uani d . 1 . .
    H H3 0.7710 0.7106 0.0876 0.036 Uiso calc R 1 . .
    C C4 0.8167(2) 0.78136(11) 0.16329(10) 0.0326(5) Uani d . 1 . .
    H H4 0.9105 0.7637 0.1801 0.039 Uiso calc R 1 . .
    C C5 0.7595(2) 0.83898(11) 0.19370(9) 0.0288(5) Uani d . 1 . .
    H H5 0.8147 0.8588 0.2320 0.035 Uiso calc R 1 . .
    C C6 0.6214(2) 0.86838(10) 0.16860(9) 0.0237(4) Uani d . 1 . .
    C C7 0.5431(2) 0.83749(10) 0.11086(9) 0.0230(4) Uani d . 1 . .
    C C8 0.4144(2) 0.92188(11) 0.03600(10) 0.0297(5) Uani d . 1 . .
    H H8A 0.4717 0.9041 0.0049 0.036 Uiso calc R 1 . .
    H H8B 0.4629 0.9651 0.0578 0.036 Uiso calc R 1 . .
    C C9 0.2634(2) 0.94198(11) 0.00053(9) 0.0268(5) Uani d . 1 . .
    C C10 0.1375(2) 1.02558(13) -0.07828(11) 0.0430(6) Uani d . 1 . .
    H H10A 0.1019 0.9897 -0.1116 0.065 Uiso calc R 1 . .
    H H10B 0.1550 1.0714 -0.0986 0.065 Uiso calc R 1 . .
    H H10C 0.0659 1.0329 -0.0513 0.065 Uiso calc R 1 . .
    C C11 0.5597(2) 0.93063(10) 0.20352(10) 0.0277(5) Uani d . 1 . .
    H H11A 0.6329 0.9458 0.2411 0.033 Uiso calc R 1 . .
    H H11B 0.5394 0.9725 0.1740 0.033 Uiso calc R 1 . .
    C C12 0.4208(2) 0.90960(10) 0.22657(9) 0.0244(4) Uani d . 1 . .
    C C13 0.2855(2) 0.93849(11) 0.19661(9) 0.0292(5) Uani d . 1 . .
    H H13 0.2814 0.9736 0.1637 0.035 Uiso calc R 1 . .
    C C14 0.1574(2) 0.91623(11) 0.21461(10) 0.0328(5) Uani d . 1 . .
    H H14 0.0685 0.9375 0.1951 0.039 Uiso calc R 1 . .
    C C15 0.1615(2) 0.86226(11) 0.26167(9) 0.0294(5) Uani d . 1 . .
    H H15 0.0743 0.8459 0.2724 0.035 Uiso calc R 1 . .
    C C16 0.2935(2) 0.83180(10) 0.29339(9) 0.0239(4) Uani d . 1 . .
    C C17 0.4221(2) 0.85832(10) 0.27674(9) 0.0232(4) Uani d . 1 . .
    C C18 0.6063(2) 0.87236(11) 0.36982(10) 0.0322(5) Uani d D 1 . .
    H H18A 0.5593 0.8549 0.4047 0.039 Uiso d PR 0.337(5) A 1
    H H18B 0.5881 0.9248 0.3634 0.039 Uiso d PR 0.337(5) A 1
    C C19 0.7747(8) 0.8551(5) 0.3847(4) 0.0331(19) Uani d PD 0.337(5) A 1
    H H19A 0.7915 0.8026 0.3919 0.040 Uiso calc PR 0.337(5) A 1
    H H19B 0.8190 0.8704 0.3483 0.040 Uiso calc PR 0.337(5) A 1
    C C20 0.8404(8) 0.8985(4) 0.4468(3) 0.044(2) Uani d P 0.337(5) A 1
    H H20A 0.8208 0.9502 0.4393 0.067 Uiso calc PR 0.337(5) A 1
    H H20B 0.9444 0.8906 0.4574 0.067 Uiso calc PR 0.337(5) A 1
    H H20C 0.7970 0.8820 0.4826 0.067 Uiso calc PR 0.337(5) A 1
    C C21 0.2928(2) 0.76960(11) 0.34205(9) 0.0287(5) Uani d . 1 . .
    H H21A 0.3929 0.7582 0.3632 0.034 Uiso calc R 1 . .
    H H21B 0.2407 0.7855 0.3758 0.034 Uiso calc R 1 . .
    C C22 0.2207(2) 0.70070(10) 0.30918(9) 0.0256(5) Uani d . 1 . .
    C C23 0.0867(2) 0.67571(11) 0.32014(10) 0.0327(5) Uani d . 1 . .
    H H23 0.0414 0.7006 0.3499 0.039 Uiso calc R 1 . .
    C C24 0.0191(2) 0.61448(12) 0.28763(11) 0.0359(5) Uani d . 1 . .
    H H24 -0.0697 0.5977 0.2963 0.043 Uiso calc R 1 . .
    C C25 0.0841(2) 0.57875(11) 0.24254(10) 0.0318(5) Uani d . 1 . .
    H H25 0.0380 0.5378 0.2206 0.038 Uiso calc R 1 . .
    C C26 0.2170(2) 0.60219(10) 0.22883(9) 0.0250(4) Uani d . 1 . .
    C C27 0.2867(2) 0.66187(10) 0.26456(9) 0.0246(4) Uani d . 1 . .
    C C28 0.5503(2) 0.65411(12) 0.27113(9) 0.0310(5) Uani d . 1 . .
    H H28A 0.6263 0.6816 0.2555 0.037 Uiso calc R 1 . .
    H H28B 0.5433 0.6060 0.2503 0.037 Uiso calc R 1 . .
    C C29 0.5965(2) 0.64378(11) 0.34452(10) 0.0282(5) Uani d . 1 . .
    C C30 0.8024(3) 0.63060(15) 0.42966(11) 0.0500(7) Uani d . 1 . .
    H H30A 0.7630 0.6642 0.4575 0.075 Uiso calc R 1 . .
    H H30B 0.9071 0.6356 0.4374 0.075 Uiso calc R 1 . .
    H H30C 0.7774 0.5809 0.4392 0.075 Uiso calc R 1 . .
    C C31 0.2738(2) 0.56959(10) 0.17147(9) 0.0283(5) Uani d . 1 . .
    H H31A 0.2203 0.5247 0.1570 0.034 Uiso calc R 1 . .
    H H31B 0.3766 0.5569 0.1854 0.034 Uiso calc R 1 . .
    C C32 0.2563(2) 0.62392(10) 0.11495(9) 0.0258(5) Uani d . 1 . .
    C C33 0.1197(2) 0.65398(12) 0.08963(10) 0.0337(5) Uani d . 1 . .
    H H33 0.0381 0.6377 0.1052 0.040 Uiso calc R 1 . .
    C C34 0.1031(2) 0.70765(12) 0.04169(10) 0.0352(5) Uani d . 1 . .
    H H34 0.0106 0.7267 0.0245 0.042 Uiso calc R 1 . .
    C C35 0.2239(2) 0.73306(11) 0.01923(9) 0.0305(5) Uani d . 1 . .
    H H35 0.2121 0.7699 -0.0125 0.037 Uiso calc R 1 . .
    C C36 0.3630(2) 0.70474(10) 0.04306(9) 0.0250(5) Uani d . 1 . .
    C C37 0.3764(2) 0.64870(10) 0.09015(9) 0.0247(4) Uani d . 1 . .
    C C38 0.5595(2) 0.56049(11) 0.08040(10) 0.0312(5) Uani d . 1 . .
    H H38A 0.5730 0.5776 0.0377 0.037 Uiso calc R 1 . .
    H H38B 0.4847 0.5224 0.0737 0.037 Uiso calc R 1 . .
    C C39 0.7012(2) 0.52970(12) 0.11846(11) 0.0407(6) Uani d . 1 . .
    H H39A 0.6836 0.5077 0.1588 0.049 Uiso calc R 1 . .
    H H39B 0.7707 0.5697 0.1303 0.049 Uiso calc R 1 . .
    C C40 0.7671(3) 0.47225(15) 0.07997(13) 0.0624(8) Uani d . 1 . .
    H H40A 0.6979 0.4330 0.0673 0.094 Uiso calc R 1 . .
    H H40B 0.8548 0.4527 0.1068 0.094 Uiso calc R 1 . .
    H H40C 0.7905 0.4946 0.0414 0.094 Uiso calc R 1 . .
    H H18C 0.5279 0.8738 0.3944 0.075 Uiso d PR 0.663(5) A 2
    H H18D 0.6276 0.9227 0.3589 0.075 Uiso d PR 0.663(5) A 2
    C C19' 0.7406(4) 0.8397(2) 0.41222(19) 0.0274(9) Uani d P 0.663(5) A 2
    H H19C 0.7202 0.7895 0.4240 0.033 Uiso calc PR 0.663(5) A 2
    H H19D 0.7671 0.8681 0.4524 0.033 Uiso calc PR 0.663(5) A 2
    C C20' 0.8681(4) 0.8398(2) 0.37574(16) 0.0386(10) Uani d P 0.663(5) A 2
    H H20D 0.8457 0.8075 0.3384 0.058 Uiso calc PR 0.663(5) A 2
    H H20E 0.9554 0.8229 0.4046 0.058 Uiso calc PR 0.663(5) A 2
    H H20F 0.8832 0.8889 0.3612 0.058 Uiso calc PR 0.663(5) A 2
    O O1 0.41503(14) 0.69143(7) 0.25091(6) 0.0268(3) Uani d . 1 . .
    O O2 0.51744(17) 0.63185(10) 0.38196(7) 0.0542(5) Uani d . 1 . .
    O O3 0.74159(15) 0.64726(9) 0.36180(7) 0.0397(4) Uani d . 1 . .
    O O4 0.55748(14) 0.83184(7) 0.31032(6) 0.0275(3) Uani d . 1 A .
    O O5 0.51464(14) 0.62042(7) 0.11647(6) 0.0281(3) Uani d . 1 . .
    O O7 0.27257(15) 0.99957(8) -0.03810(7) 0.0366(4) Uani d . 1 . .
    O O8 0.15084(17) 0.91286(9) 0.00548(8) 0.0484(4) Uani d . 1 . .
    O O9 0.40569(14) 0.86619(7) 0.08311(6) 0.0251(3) Uani d . 1 . .
loop_
    _atom_site_aniso_label
    _atom_site_aniso_U_11
    _atom_site_aniso_U_22
    _atom_site_aniso_U_33
    _atom_site_aniso_U_12
    _atom_site_aniso_U_13
    _atom_site_aniso_U_23
    C1 0.0350(13) 0.0289(11) 0.0214(11) 0.0030(9) 0.0069(9) -0.0009(8)
    C2 0.0250(12) 0.0298(11) 0.0205(10) -0.0020(9) 0.0079(8) 0.0026(8)
    C3 0.0294(13) 0.0302(12) 0.0325(12) 0.0026(9) 0.0106(10) 0.0014(9)
    C4 0.0236(12) 0.0392(13) 0.0338(12) 0.0045(9) 0.0029(9) 0.0064(10)
    C5 0.0255(12) 0.0356(12) 0.0237(11) -0.0040(9) 0.0009(9) 0.0018(9)
    C6 0.0229(11) 0.0256(11) 0.0233(11) -0.0044(8) 0.0061(8) 0.0038(8)
    C7 0.0181(11) 0.0276(11) 0.0236(11) -0.0006(8) 0.0051(8) 0.0062(8)
    C8 0.0246(12) 0.0328(12) 0.0315(12) -0.0004(9) 0.0050(9) 0.0081(9)
    C9 0.0239(12) 0.0282(11) 0.0289(12) 0.0000(9) 0.0065(9) 0.0028(9)
    C10 0.0336(14) 0.0488(14) 0.0409(14) 0.0029(11) -0.0070(11) 0.0170(11)
    C11 0.0312(13) 0.0252(11) 0.0265(11) -0.0046(9) 0.0051(9) 0.0004(8)
    C12 0.0280(12) 0.0218(10) 0.0232(11) 0.0009(8) 0.0046(9) -0.0039(8)
    C13 0.0345(14) 0.0264(11) 0.0254(11) 0.0058(9) 0.0032(9) 0.0028(8)
    C14 0.0238(12) 0.0398(13) 0.0318(12) 0.0089(9) -0.0022(9) 0.0002(10)
    C15 0.0214(12) 0.0364(12) 0.0306(12) -0.0014(9) 0.0058(9) -0.0045(9)
    C16 0.0247(12) 0.0256(10) 0.0216(10) 0.0004(8) 0.0046(8) -0.0044(8)
    C17 0.0219(11) 0.0229(10) 0.0237(11) 0.0050(8) 0.0020(8) -0.0025(8)
    C18 0.0298(13) 0.0291(11) 0.0342(12) -0.0016(9) -0.0023(9) -0.0022(9)
    C19 0.034(6) 0.047(5) 0.019(5) 0.002(4) 0.009(4) 0.000(3)
    C20 0.041(5) 0.051(5) 0.034(4) -0.007(3) -0.009(3) 0.011(3)
    C21 0.0304(13) 0.0338(12) 0.0234(11) -0.0001(9) 0.0084(9) -0.0020(9)
    C22 0.0293(12) 0.0281(11) 0.0200(10) 0.0001(9) 0.0064(9) 0.0051(8)
    C23 0.0343(14) 0.0351(12) 0.0320(12) 0.0018(10) 0.0149(10) 0.0020(9)
    C24 0.0287(13) 0.0376(13) 0.0441(14) -0.0059(10) 0.0136(10) 0.0052(10)
    C25 0.0309(13) 0.0270(11) 0.0373(13) -0.0047(9) 0.0066(10) 0.0020(9)
    C26 0.0261(12) 0.0233(10) 0.0252(11) 0.0004(8) 0.0037(9) 0.0053(8)
    C27 0.0224(11) 0.0267(11) 0.0243(11) -0.0008(8) 0.0039(8) 0.0100(8)
    C28 0.0210(12) 0.0428(13) 0.0301(12) 0.0020(9) 0.0069(9) -0.0027(9)
    C29 0.0237(13) 0.0299(11) 0.0317(12) 0.0022(9) 0.0070(9) -0.0002(9)
    C30 0.0363(15) 0.0685(18) 0.0392(14) 0.0008(12) -0.0072(11) 0.0119(12)
    C31 0.0286(12) 0.0246(11) 0.0310(12) -0.0023(9) 0.0040(9) -0.0010(8)
    C32 0.0277(12) 0.0259(11) 0.0230(11) 0.0001(9) 0.0028(9) -0.0053(8)
    C33 0.0245(13) 0.0423(13) 0.0337(12) -0.0021(10) 0.0043(9) -0.0015(10)
    C34 0.0251(13) 0.0438(13) 0.0342(13) 0.0066(10) -0.0006(10) 0.0026(10)
    C35 0.0335(13) 0.0331(12) 0.0223(11) 0.0020(9) -0.0010(9) 0.0014(9)
    C36 0.0279(12) 0.0281(11) 0.0187(10) -0.0012(9) 0.0038(8) -0.0056(8)
    C37 0.0235(12) 0.0270(11) 0.0222(11) 0.0022(8) 0.0009(8) -0.0058(8)
    C38 0.0336(13) 0.0315(12) 0.0300(12) 0.0061(9) 0.0099(10) -0.0004(9)
    C39 0.0349(14) 0.0402(13) 0.0462(14) 0.0098(10) 0.0058(11) 0.0035(11)
    C40 0.0541(19) 0.0661(19) 0.0696(19) 0.0306(14) 0.0189(15) 0.0068(14)
    C19' 0.027(2) 0.040(2) 0.015(2) 0.0010(16) 0.0051(16) 0.0017(16)
    C20' 0.026(2) 0.058(2) 0.031(2) 0.0047(18) 0.0038(16) 0.0048(16)
    O1 0.0213(8) 0.0311(8) 0.0285(8) -0.0024(6) 0.0064(6) 0.0033(6)
    O2 0.0285(10) 0.1005(14) 0.0341(9) 0.0036(9) 0.0076(8) 0.0224(9)
    O3 0.0220(9) 0.0618(11) 0.0336(9) 0.0012(7) 0.0013(7) 0.0087(7)
    O4 0.0218(8) 0.0291(8) 0.0294(8) 0.0035(6) -0.0001(6) -0.0004(6)
    O5 0.0245(8) 0.0312(8) 0.0272(8) 0.0039(6) 0.0020(6) -0.0022(6)
    O7 0.0266(9) 0.0423(9) 0.0380(9) -0.0003(7) -0.0005(7) 0.0187(7)
    O8 0.0233(9) 0.0494(10) 0.0688(12) -0.0035(8) 0.0001(8) 0.0252(8)
    O9 0.0202(8) 0.0296(7) 0.0251(7) 0.0006(6) 0.0031(6) 0.0065(6)
_geom_special_details
;
 All esds (except the esd in the dihedral angle between two l.s. planes)
 are estimated using the full covariance matrix.  The cell esds are taken
 into account individually in the estimation of esds in distances, angles
 and torsion angles; correlations between esds in cell parameters are only
 used when they are defined by crystal symmetry.  An approximate (isotropic)
 treatment of cell esds is used for estimating esds involving l.s. planes.
;
loop_
    _geom_bond_atom_site_label_1
    _geom_bond_atom_site_label_2
    _geom_bond_site_symmetry_2
    _geom_bond_distance
    _geom_bond_publ_flag
    C1 C36 . 1.514(3) ?
    C1 C2 . 1.516(3) ?
    C1 H1A . 0.9700 ?
    C1 H1B . 0.9700 ?
    C2 C3 . 1.388(3) ?
    C2 C7 . 1.392(3) ?
    C3 C4 . 1.380(3) ?
    C3 H3 . 0.9300 ?
    C4 C5 . 1.380(3) ?
    C4 H4 . 0.9300 ?
    C5 C6 . 1.394(3) ?
    C5 H5 . 0.9300 ?
    C6 C7 . 1.392(3) ?
    C6 C11 . 1.514(3) ?
    C7 O9 . 1.395(2) ?
    C8 O9 . 1.419(2) ?
    C8 C9 . 1.498(3) ?
    C8 H8A . 0.9700 ?
    C8 H8B . 0.9700 ?
    C9 O8 . 1.194(2) ?
    C9 O7 . 1.329(2) ?
    C10 O7 . 1.443(2) ?
    C10 H10A . 0.9600 ?
    C10 H10B . 0.9600 ?
    C10 H10C . 0.9600 ?
    C11 C12 . 1.512(3) ?
    C11 H11A . 0.9700 ?
    C11 H11B . 0.9700 ?
    C12 C13 . 1.392(3) ?
    C12 C17 . 1.394(3) ?
    C13 C14 . 1.377(3) ?
    C13 H13 . 0.9300 ?
    C14 C15 . 1.377(3) ?
    C14 H14 . 0.9300 ?
    C15 C16 . 1.389(3) ?
    C15 H15 . 0.9300 ?
    C16 C17 . 1.393(3) ?
    C16 C21 . 1.514(3) ?
    C17 O4 . 1.399(2) ?
    C18 O4 . 1.432(2) ?
    C18 C19' . 1.501(4) ?
    C18 C19 . 1.567(7) ?
    C18 H18A . 0.9700 ?
    C18 H18B . 0.9700 ?
    C18 H18C . 0.9694 ?
    C18 H18D . 0.9691 ?
    C19 C20 . 1.531(10) ?
    C19 H19A . 0.9700 ?
    C19 H19B . 0.9700 ?
    C20 H20A . 0.9600 ?
    C20 H20B . 0.9600 ?
    C20 H20C . 0.9600 ?
    C21 C22 . 1.514(3) ?
    C21 H21A . 0.9700 ?
    C21 H21B . 0.9700 ?
    C22 C23 . 1.386(3) ?
    C22 C27 . 1.398(3) ?
    C23 C24 . 1.384(3) ?
    C23 H23 . 0.9300 ?
    C24 C25 . 1.372(3) ?
    C24 H24 . 0.9300 ?
    C25 C26 . 1.388(3) ?
    C25 H25 . 0.9300 ?
    C26 C27 . 1.396(3) ?
    C26 C31 . 1.515(3) ?
    C27 O1 . 1.388(2) ?
    C28 O1 . 1.417(2) ?
    C28 C29 . 1.512(3) ?
    C28 H28A . 0.9700 ?
    C28 H28B . 0.9700 ?
    C29 O2 . 1.190(2) ?
    C29 O3 . 1.328(2) ?
    C30 O3 . 1.443(2) ?
    C30 H30A . 0.9600 ?
    C30 H30B . 0.9600 ?
    C30 H30C . 0.9600 ?
    C31 C32 . 1.516(3) ?
    C31 H31A . 0.9700 ?
    C31 H31B . 0.9700 ?
    C32 C33 . 1.387(3) ?
    C32 C37 . 1.393(3) ?
    C33 C34 . 1.378(3) ?
    C33 H33 . 0.9300 ?
    C34 C35 . 1.378(3) ?
    C34 H34 . 0.9300 ?
    C35 C36 . 1.390(3) ?
    C35 H35 . 0.9300 ?
    C36 C37 . 1.398(3) ?
    C37 O5 . 1.392(2) ?
    C38 O5 . 1.427(2) ?
    C38 C39 . 1.504(3) ?
    C38 H38A . 0.9700 ?
    C38 H38B . 0.9700 ?
    C39 C40 . 1.514(3) ?
    C39 H39A . 0.9700 ?
    C39 H39B . 0.9700 ?
    C40 H40A . 0.9600 ?
    C40 H40B . 0.9600 ?
    C40 H40C . 0.9600 ?
    C19' C20' . 1.527(5) ?
    C19' H19C . 0.9700 ?
    C19' H19D . 0.9700 ?
    C20' H20D . 0.9600 ?
    C20' H20E . 0.9600 ?
    C20' H20F . 0.9600 ?
loop_
    _geom_angle_atom_site_label_1
    _geom_angle_atom_site_label_2
    _geom_angle_atom_site_label_3
    _geom_angle_site_symmetry_1
    _geom_angle_site_symmetry_3
    _geom_angle
    _geom_angle_publ_flag
    C36 C1 C2 . . 111.84(15) ?
    C36 C1 H1A . . 109.2 ?
    C2 C1 H1A . . 109.2 ?
    C36 C1 H1B . . 109.2 ?
    C2 C1 H1B . . 109.2 ?
    H1A C1 H1B . . 107.9 ?
    C3 C2 C7 . . 118.10(18) ?
    C3 C2 C1 . . 121.28(18) ?
    C7 C2 C1 . . 120.51(18) ?
    C4 C3 C2 . . 121.13(19) ?
    C4 C3 H3 . . 119.4 ?
    C2 C3 H3 . . 119.4 ?
    C5 C4 C3 . . 119.31(19) ?
    C5 C4 H4 . . 120.3 ?
    C3 C4 H4 . . 120.3 ?
    C4 C5 C6 . . 121.87(19) ?
    C4 C5 H5 . . 119.1 ?
    C6 C5 H5 . . 119.1 ?
    C7 C6 C5 . . 117.16(18) ?
    C7 C6 C11 . . 121.91(18) ?
    C5 C6 C11 . . 120.93(17) ?
    C6 C7 C2 . . 122.27(18) ?
    C6 C7 O9 . . 119.21(17) ?
    C2 C7 O9 . . 118.48(17) ?
    O9 C8 C9 . . 109.68(16) ?
    O9 C8 H8A . . 109.7 ?
    C9 C8 H8A . . 109.7 ?
    O9 C8 H8B . . 109.7 ?
    C9 C8 H8B . . 109.7 ?
    H8A C8 H8B . . 108.2 ?
    O8 C9 O7 . . 124.08(19) ?
    O8 C9 C8 . . 127.12(18) ?
    O7 C9 C8 . . 108.80(17) ?
    O7 C10 H10A . . 109.5 ?
    O7 C10 H10B . . 109.5 ?
    H10A C10 H10B . . 109.5 ?
    O7 C10 H10C . . 109.5 ?
    H10A C10 H10C . . 109.5 ?
    H10B C10 H10C . . 109.5 ?
    C12 C11 C6 . . 113.08(15) ?
    C12 C11 H11A . . 109.0 ?
    C6 C11 H11A . . 109.0 ?
    C12 C11 H11B . . 109.0 ?
    C6 C11 H11B . . 109.0 ?
    H11A C11 H11B . . 107.8 ?
    C13 C12 C17 . . 117.29(18) ?
    C13 C12 C11 . . 121.17(18) ?
    C17 C12 C11 . . 121.49(17) ?
    C14 C13 C12 . . 121.53(19) ?
    C14 C13 H13 . . 119.2 ?
    C12 C13 H13 . . 119.2 ?
    C13 C14 C15 . . 119.73(19) ?
    C13 C14 H14 . . 120.1 ?
    C15 C14 H14 . . 120.1 ?
    C14 C15 C16 . . 121.12(19) ?
    C14 C15 H15 . . 119.4 ?
    C16 C15 H15 . . 119.4 ?
    C15 C16 C17 . . 117.85(18) ?
    C15 C16 C21 . . 119.51(18) ?
    C17 C16 C21 . . 122.59(17) ?
    C16 C17 C12 . . 122.25(17) ?
    C16 C17 O4 . . 119.35(17) ?
    C12 C17 O4 . . 118.39(17) ?
    O4 C18 C19' . . 113.0(2) ?
    O4 C18 C19 . . 101.7(3) ?
    C19' C18 C19 . . 28.5(3) ?
    O4 C18 H18A . . 111.4 ?
    C19' C18 H18A . . 83.0 ?
    C19 C18 H18A . . 111.5 ?
    O4 C18 H18B . . 111.4 ?
    C19' C18 H18B . . 124.8 ?
    C19 C18 H18B . . 111.3 ?
    H18A C18 H18B . . 109.3 ?
    O4 C18 H18C . . 109.0 ?
    C19' C18 H18C . . 109.1 ?
    C19 C18 H18C . . 136.7 ?
    H18A C18 H18C . . 28.2 ?
    H18B C18 H18C . . 85.2 ?
    O4 C18 H18D . . 108.9 ?
    C19' C18 H18D . . 108.9 ?
    C19 C18 H18D . . 89.5 ?
    H18A C18 H18D . . 128.6 ?
    H18B C18 H18D . . 23.7 ?
    H18C C18 H18D . . 107.9 ?
    C20 C19 C18 . . 106.3(5) ?
    C20 C19 H19A . . 110.5 ?
    C18 C19 H19A . . 110.5 ?
    C20 C19 H19B . . 110.5 ?
    C18 C19 H19B . . 110.5 ?
    H19A C19 H19B . . 108.7 ?
    C22 C21 C16 . . 111.84(15) ?
    C22 C21 H21A . . 109.2 ?
    C16 C21 H21A . . 109.2 ?
    C22 C21 H21B . . 109.2 ?
    C16 C21 H21B . . 109.2 ?
    H21A C21 H21B . . 107.9 ?
    C23 C22 C27 . . 118.06(18) ?
    C23 C22 C21 . . 121.86(18) ?
    C27 C22 C21 . . 120.04(18) ?
    C24 C23 C22 . . 121.24(19) ?
    C24 C23 H23 . . 119.4 ?
    C22 C23 H23 . . 119.4 ?
    C25 C24 C23 . . 119.5(2) ?
    C25 C24 H24 . . 120.3 ?
    C23 C24 H24 . . 120.3 ?
    C24 C25 C26 . . 121.7(2) ?
    C24 C25 H25 . . 119.2 ?
    C26 C25 H25 . . 119.2 ?
    C25 C26 C27 . . 117.82(18) ?
    C25 C26 C31 . . 120.29(18) ?
    C27 C26 C31 . . 121.50(18) ?
    O1 C27 C26 . . 121.21(17) ?
    O1 C27 C22 . . 116.65(17) ?
    C26 C27 C22 . . 121.58(18) ?
    O1 C28 C29 . . 114.66(16) ?
    O1 C28 H28A . . 108.6 ?
    C29 C28 H28A . . 108.6 ?
    O1 C28 H28B . . 108.6 ?
    C29 C28 H28B . . 108.6 ?
    H28A C28 H28B . . 107.6 ?
    O2 C29 O3 . . 123.88(19) ?
    O2 C29 C28 . . 126.29(19) ?
    O3 C29 C28 . . 109.79(17) ?
    O3 C30 H30A . . 109.5 ?
    O3 C30 H30B . . 109.5 ?
    H30A C30 H30B . . 109.5 ?
    O3 C30 H30C . . 109.5 ?
    H30A C30 H30C . . 109.5 ?
    H30B C30 H30C . . 109.5 ?
    C26 C31 C32 . . 110.78(16) ?
    C26 C31 H31A . . 109.5 ?
    C32 C31 H31A . . 109.5 ?
    C26 C31 H31B . . 109.5 ?
    C32 C31 H31B . . 109.5 ?
    H31A C31 H31B . . 108.1 ?
    C33 C32 C37 . . 118.33(18) ?
    C33 C32 C31 . . 119.97(18) ?
    C37 C32 C31 . . 121.56(18) ?
    C34 C33 C32 . . 121.0(2) ?
    C34 C33 H33 . . 119.5 ?
    C32 C33 H33 . . 119.5 ?
    C35 C34 C33 . . 119.8(2) ?
    C35 C34 H34 . . 120.1 ?
    C33 C34 H34 . . 120.1 ?
    C34 C35 C36 . . 121.37(19) ?
    C34 C35 H35 . . 119.3 ?
    C36 C35 H35 . . 119.3 ?
    C35 C36 C37 . . 117.75(18) ?
    C35 C36 C1 . . 120.98(18) ?
    C37 C36 C1 . . 121.01(17) ?
    O5 C37 C32 . . 118.83(17) ?
    O5 C37 C36 . . 119.34(17) ?
    C32 C37 C36 . . 121.67(18) ?
    O5 C38 C39 . . 108.81(17) ?
    O5 C38 H38A . . 109.9 ?
    C39 C38 H38A . . 109.9 ?
    O5 C38 H38B . . 109.9 ?
    C39 C38 H38B . . 109.9 ?
    H38A C38 H38B . . 108.3 ?
    C38 C39 C40 . . 112.44(19) ?
    C38 C39 H39A . . 109.1 ?
    C40 C39 H39A . . 109.1 ?
    C38 C39 H39B . . 109.1 ?
    C40 C39 H39B . . 109.1 ?
    H39A C39 H39B . . 107.8 ?
    C39 C40 H40A . . 109.5 ?
    C39 C40 H40B . . 109.5 ?
    H40A C40 H40B . . 109.5 ?
    C39 C40 H40C . . 109.5 ?
    H40A C40 H40C . . 109.5 ?
    H40B C40 H40C . . 109.5 ?
    C18 C19' C20' . . 110.2(3) ?
    C18 C19' H19C . . 109.6 ?
    C20' C19' H19C . . 109.6 ?
    C18 C19' H19D . . 109.6 ?
    C20' C19' H19D . . 109.6 ?
    H19C C19' H19D . . 108.1 ?
    C19' C20' H20D . . 109.5 ?
    C19' C20' H20E . . 109.5 ?
    H20D C20' H20E . . 109.5 ?
    C19' C20' H20F . . 109.5 ?
    H20D C20' H20F . . 109.5 ?
    H20E C20' H20F . . 109.5 ?
    C27 O1 C28 . . 120.32(15) ?
    C29 O3 C30 . . 115.85(17) ?
    C17 O4 C18 . . 110.87(14) ?
    C37 O5 C38 . . 114.62(14) ?
    C9 O7 C10 . . 116.94(16) ?
    C7 O9 C8 . . 112.20(14) ?
loop_
    _geom_torsion_atom_site_label_1
    _geom_torsion_atom_site_label_2
    _geom_torsion_atom_site_label_3
    _geom_torsion_atom_site_label_4
    _geom_torsion_site_symmetry_1
    _geom_torsion_site_symmetry_2
    _geom_torsion_site_symmetry_3
    _geom_torsion_site_symmetry_4
    _geom_torsion
    _geom_torsion_publ_flag
    C36 C1 C2 C3 . . . . 113.1(2) ?
    C36 C1 C2 C7 . . . . -63.0(2) ?
    C7 C2 C3 C4 . . . . 1.9(3) ?
    C1 C2 C3 C4 . . . . -174.32(18) ?
    C2 C3 C4 C5 . . . . 1.4(3) ?
    C3 C4 C5 C6 . . . . -2.1(3) ?
    C4 C5 C6 C7 . . . . -0.5(3) ?
    C4 C5 C6 C11 . . . . 178.82(18) ?
    C5 C6 C7 C2 . . . . 3.9(3) ?
    C11 C6 C7 C2 . . . . -175.35(17) ?
    C5 C6 C7 O9 . . . . -178.60(16) ?
    C11 C6 C7 O9 . . . . 2.1(3) ?
    C3 C2 C7 C6 . . . . -4.6(3) ?
    C1 C2 C7 C6 . . . . 171.58(17) ?
    C3 C2 C7 O9 . . . . 177.88(16) ?
    C1 C2 C7 O9 . . . . -5.9(3) ?
    O9 C8 C9 O8 . . . . -6.0(3) ?
    O9 C8 C9 O7 . . . . 173.24(15) ?
    C7 C6 C11 C12 . . . . 61.6(2) ?
    C5 C6 C11 C12 . . . . -117.6(2) ?
    C6 C11 C12 C13 . . . . -109.1(2) ?
    C6 C11 C12 C17 . . . . 68.2(2) ?
    C17 C12 C13 C14 . . . . -1.4(3) ?
    C11 C12 C13 C14 . . . . 175.98(18) ?
    C12 C13 C14 C15 . . . . -2.3(3) ?
    C13 C14 C15 C16 . . . . 2.6(3) ?
    C14 C15 C16 C17 . . . . 0.9(3) ?
    C14 C15 C16 C21 . . . . -176.59(18) ?
    C15 C16 C17 C12 . . . . -4.9(3) ?
    C21 C16 C17 C12 . . . . 172.51(17) ?
    C15 C16 C17 O4 . . . . 176.45(16) ?
    C21 C16 C17 O4 . . . . -6.2(3) ?
    C13 C12 C17 C16 . . . . 5.1(3) ?
    C11 C12 C17 C16 . . . . -172.29(17) ?
    C13 C12 C17 O4 . . . . -176.18(16) ?
    C11 C12 C17 O4 . . . . 6.4(3) ?
    O4 C18 C19 C20 . . . . 177.9(5) ?
    C19' C18 C19 C20 . . . . -65.2(7) ?
    C15 C16 C21 C22 . . . . 65.0(2) ?
    C17 C16 C21 C22 . . . . -112.3(2) ?
    C16 C21 C22 C23 . . . . -110.7(2) ?
    C16 C21 C22 C27 . . . . 67.0(2) ?
    C27 C22 C23 C24 . . . . -0.5(3) ?
    C21 C22 C23 C24 . . . . 177.19(19) ?
    C22 C23 C24 C25 . . . . -1.5(3) ?
    C23 C24 C25 C26 . . . . 0.4(3) ?
    C24 C25 C26 C27 . . . . 2.7(3) ?
    C24 C25 C26 C31 . . . . -170.17(19) ?
    C25 C26 C27 O1 . . . . -175.94(16) ?
    C31 C26 C27 O1 . . . . -3.2(3) ?
    C25 C26 C27 C22 . . . . -4.8(3) ?
    C31 C26 C27 C22 . . . . 167.99(17) ?
    C23 C22 C27 O1 . . . . 175.26(17) ?
    C21 C22 C27 O1 . . . . -2.5(3) ?
    C23 C22 C27 C26 . . . . 3.7(3) ?
    C21 C22 C27 C26 . . . . -174.02(17) ?
    O1 C28 C29 O2 . . . . 35.9(3) ?
    O1 C28 C29 O3 . . . . -146.37(17) ?
    C25 C26 C31 C32 . . . . 105.4(2) ?
    C27 C26 C31 C32 . . . . -67.2(2) ?
    C26 C31 C32 C33 . . . . -54.8(2) ?
    C26 C31 C32 C37 . . . . 120.8(2) ?
    C37 C32 C33 C34 . . . . -0.7(3) ?
    C31 C32 C33 C34 . . . . 175.00(18) ?
    C32 C33 C34 C35 . . . . -1.2(3) ?
    C33 C34 C35 C36 . . . . 1.2(3) ?
    C34 C35 C36 C37 . . . . 0.8(3) ?
    C34 C35 C36 C1 . . . . -173.37(18) ?
    C2 C1 C36 C35 . . . . 111.4(2) ?
    C2 C1 C36 C37 . . . . -62.6(2) ?
    C33 C32 C37 O5 . . . . 178.23(16) ?
    C31 C32 C37 O5 . . . . 2.6(3) ?
    C33 C32 C37 C36 . . . . 2.8(3) ?
    C31 C32 C37 C36 . . . . -172.84(17) ?
    C35 C36 C37 O5 . . . . -178.24(16) ?
    C1 C36 C37 O5 . . . . -4.1(3) ?
    C35 C36 C37 C32 . . . . -2.9(3) ?
    C1 C36 C37 C32 . . . . 171.33(17) ?
    O5 C38 C39 C40 . . . . -172.66(19) ?
    O4 C18 C19' C20' . . . . 61.2(3) ?
    C19 C18 C19' C20' . . . . -10.4(6) ?
    C26 C27 O1 C28 . . . . -75.8(2) ?
    C22 C27 O1 C28 . . . . 112.63(19) ?
    C29 C28 O1 C27 . . . . -61.1(2) ?
    O2 C29 O3 C30 . . . . 4.0(3) ?
    C28 C29 O3 C30 . . . . -173.75(18) ?
    C16 C17 O4 C18 . . . . -85.1(2) ?
    C12 C17 O4 C18 . . . . 96.18(19) ?
    C19' C18 O4 C17 . . . . 172.2(2) ?
    C19 C18 O4 C17 . . . . -160.3(4) ?
    C32 C37 O5 C38 . . . . 96.2(2) ?
    C36 C37 O5 C38 . . . . -88.3(2) ?
    C39 C38 O5 C37 . . . . -173.18(17) ?
    O8 C9 O7 C10 . . . . -2.8(3) ?
    C8 C9 O7 C10 . . . . 177.92(17) ?
    C6 C7 O9 C8 . . . . 92.3(2) ?
    C2 C7 O9 C8 . . . . -90.1(2) ?
    C9 C8 O9 C7 . . . . 171.14(16) ?
loop_
    _geom_hbond_atom_site_label_D
    _geom_hbond_atom_site_label_H
    _geom_hbond_atom_site_label_A
    _geom_hbond_site_symmetry_A
    _geom_hbond_distance_DH
    _geom_hbond_distance_HA
    _geom_hbond_distance_DA
    _geom_hbond_angle_DHA
    C30 H30B O8 4_676 0.96 2.58 3.406(3) 144.4
    C31 H31B O5 . 0.97 2.40 2.859(2) 108.7
    C24 H24 O3 1_455 0.93 2.58 3.309(3) 135.1
    C21 H21A O4 . 0.97 2.45 2.899(2) 108.1
    C21 H21A O2 . 0.97 2.56 3.255(3) 128.6
    C10 H10C O8 3_575 0.96 2.59 3.510(3) 161.4
data_global
_journal_date_recd_electronic     2008-03-03
_journal_date_accepted     2008-03-11
_journal_name_full     'Acta Crystallographica, Section E'
_journal_year     2008
_journal_volume     64
_journal_issue      4
_journal_page_first     o712
_journal_page_last     o712
_journal_paper_category     QO
_journal_coeditor_code     BT2681
_publ_contact_author_name     'Dr Dian-Shun Guo'
_publ_contact_author_address
;
Department of Chemistry
Shandong Normal University
Jinan 250014,
People's Republic of China
;
_publ_contact_author_email     chdsguo@sdnu.edu.cn
_publ_contact_author_fax     ?
_publ_contact_author_phone     ?
_publ_section_title
;
Partial cone conformer of
25,27-bis[(methoxycarbonyl)methoxy]-26,28-dipropoxycalix[4]arene
;
loop_
    _publ_author_name
    _publ_author_footnote
    _publ_author_address
    'Zhang, Guo-Zhi' .
;
Department of Chemistry
Shandong Normal University
Jinan 250014,
People's Republic of China
;
    'Zhao, Mei' .
;
Department of Chemistry
Shandong Normal University
Jinan 250014,
People's Republic of China
;
    'Zhang, Xiao-Ling' .
;
Department of Chemistry
Shandong Normal University
Jinan 250014,
People's Republic of China
;
    'Ma, Jian-Ping' .
;
Department of Chemistry
Shandong Normal University
Jinan 250014,
People's Republic of China
;
    'Guo, Dian-Shun' .
;
Department of Chemistry
Shandong Normal University
Jinan 250014,
People's Republic of China
;
