# Supplementary material for: Partial cone conformer of 25,27-bis­[(methoxy­carbonyl)­meth­oxy]-26,28-dipropoxycalix[4]arene
Source: Acta Crystallogr Sect E Struct Rep Online. 2008 Mar 14;64(Pt 4):o712. doi: 10.1107/S1600536808006843 (PMC2960911; doi:10.1107/S1600536808006843)
Supplement: Supplementary file 2 [file e-64-0o712-Isup2.hkl]

# 
# h,k,l, Fc-squared, Fo-squared, sigma(Fo-squared) and status flag 
# 
data_I
_shelx_title ' 70928bm in P2(1)/c' 
_shelx_refln_list_code          4 
_shelx_F_calc_maximum      254.89 
_exptl_crystal_F_000      1392.00 
_reflns_d_resolution_high  0.8255 
 
loop_ 
 _symmetry_equiv_pos_as_xyz 
 'x, y, z' 
 '-x, y+1/2, -z+1/2' 
 '-x, -y, -z' 
 'x, -y-1/2, z-1/2' 
 
_cell_length_a     9.3007 
_cell_length_b    18.1141 
_cell_length_c    20.7676 
_cell_angle_alpha  90.000 
_cell_angle_beta  101.334 
_cell_angle_gamma  90.000 
 
_shelx_F_squared_multiplier     1.000 
 
loop_ 
 _refln_index_h 
 _refln_index_k 
 _refln_index_l 
 _refln_F_squared_calc 
 _refln_F_squared_meas 
 _refln_F_squared_sigma 
 _refln_observed_status 
   1   0   0    62056.24    55830.62    974.20 o 
   2   0   0    11225.47    11259.94    196.38 o 
   4   0   0     3339.12     3439.57    101.58 o 
   5   0   0      358.46      476.24     40.68 o 
   6   0   0    11115.59    12183.64    272.68 o 
   7   0   0     5275.43     5538.00    173.47 o 
   8   0   0      531.13      551.81     56.68 o 
   9   0   0      844.63     1029.76     82.16 o 
  10   0   0       55.37       75.77     34.36 o 
   1   1   0     6915.52     7006.00    223.63 o 
   2   1   0     2201.26     2174.45     84.56 o 
   3   1   0       38.94       26.59      7.21 o 
   4   1   0     5849.45     6164.43    103.55 o 
   5   1   0     1427.30     1443.73     47.34 o 
   6   1   0      180.97      207.80     24.43 o 
   7   1   0      758.56      795.94     44.69 o 
   8   1   0      487.92      517.23     39.59 o 
   9   1   0      614.05      645.74     83.97 o 
  10   1   0      198.60      218.03     36.49 o 
   0   2   0     7342.33     7281.52    106.25 o 
   1   2   0     2711.54     2669.16     31.91 o 
   2   2   0      772.49      727.25     26.89 o 
   3   2   0      126.90      124.11     12.46 o 
   4   2   0       52.82       39.00      9.87 o 
   5   2   0      771.51      820.57     35.31 o 
   6   2   0      220.74      254.55     24.61 o 
   7   2   0      729.33      722.58     58.46 o 
   8   2   0       26.28       14.14     15.97 o 
   9   2   0       49.26       66.81     22.33 o 
  10   2   0      234.41      312.34     42.37 o 
   1   3   0     4208.33     4325.56     46.87 o 
   2   3   0     2745.36     2837.10     38.03 o 
   3   3   0      772.55      738.19     26.67 o 
   4   3   0      147.04      131.45     15.13 o 
   5   3   0       40.74       19.70      9.35 o 
   6   3   0        0.61       -3.84      7.49 o 
   7   3   0      257.47      225.44     26.31 o 
   8   3   0     2409.36     2407.71    115.01 o 
   9   3   0       23.92       23.17     18.01 o 
  10   3   0       10.74       26.60     20.14 o 
   0   4   0    60172.93    58526.83    495.48 o 
   1   4   0     8373.48     8612.86     84.98 o 
   2   4   0     9462.05     9376.58     94.81 o 
   3   4   0     3480.01     3694.38     51.30 o 
   4   4   0      926.74     1012.02     44.27 o 
   5   4   0     2423.30     2549.20    120.11 o 
   6   4   0      302.94      308.96     24.58 o 
   7   4   0      241.00      259.63     27.75 o 
   8   4   0      120.70      129.31     28.37 o 
   9   4   0       66.87       55.73     24.65 o 
  10   4   0       26.76       33.42     38.97 o 
   1   5   0     6559.09     6296.56     78.18 o 
   2   5   0      101.26       91.44     10.09 o 
   3   5   0     2681.46     2639.23     42.25 o 
   4   5   0     1042.59     1110.93     29.02 o 
   5   5   0     3135.40     3195.49     55.87 o 
   6   5   0       44.40       50.60     13.37 o 
   7   5   0       10.02       15.91     11.63 o 
   8   5   0      655.99      634.00     41.11 o 
   9   5   0      743.27      690.11    100.10 o 
  10   5   0      124.04      178.68     74.85 o 
   0   6   0     2568.51     2516.17     33.08 o 
   1   6   0     1211.73     1197.63     24.84 o 
   2   6   0      162.04      190.67     11.44 o 
   3   6   0      616.95      659.22     20.59 o 
   4   6   0        0.10        6.87      4.98 o 
   5   6   0      177.83      158.07     13.86 o 
   6   6   0      893.89      863.95     30.62 o 
   7   6   0       65.91       66.41     12.25 o 
   8   6   0       40.70       54.48     12.33 o 
   9   6   0      156.56      149.06     26.03 o 
  10   6   0       24.38       10.40     21.53 o 
   1   7   0       46.38       41.76      7.69 o 
   2   7   0      183.25      162.54     11.39 o 
   3   7   0       71.22       62.55      8.90 o 
   4   7   0     1829.67     1948.79     53.13 o 
   5   7   0       95.82       98.64     12.07 o 
   6   7   0      214.06      202.13     17.17 o 
   7   7   0      431.67      407.85     23.23 o 
   8   7   0        3.97       20.54     17.84 o 
   9   7   0      168.78      168.07     28.32 o 
  10   7   0      469.16      569.82     63.69 o 
   0   8   0     1709.74     1785.13     28.57 o 
   1   8   0      749.66      764.78     22.58 o 
   2   8   0        2.06        3.06      5.78 o 
   3   8   0      240.75      228.79     14.71 o 
   4   8   0     1228.32     1255.63     32.85 o 
   5   8   0      210.34      242.85     17.39 o 
   6   8   0      700.44      677.55     27.57 o 
   7   8   0      558.86      526.31     26.36 o 
   8   8   0     1231.46     1124.25     54.80 o 
   9   8   0      579.32      574.68     61.95 o 
  10   8   0      216.40      265.69     35.65 o 
   1   9   0     7008.19     7024.04     85.95 o 
   2   9   0        1.17        3.78      6.17 o 
   3   9   0      325.20      278.95     16.13 o 
   4   9   0       35.32       40.01      9.25 o 
   5   9   0      109.96       86.85     12.87 o 
   6   9   0      137.40      124.44     19.06 o 
   7   9   0      212.04      212.34     19.82 o 
   8   9   0       11.70       28.54     15.08 o 
   9   9   0        6.57       16.66     13.80 o 
  10   9   0       96.42      113.97     26.38 o 
   0  10   0     5392.57     5710.13     91.93 o 
   1  10   0     3244.54     3407.65     45.46 o 
   2  10   0      148.72      145.11     13.60 o 
   3  10   0       66.15       71.61     11.19 o 
   4  10   0      658.14      639.01     25.41 o 
   5  10   0      380.16      360.52     24.81 o 
   6  10   0      674.19      621.33     28.00 o 
   7  10   0      567.25      499.02     26.51 o 
   8  10   0       82.68       79.43     21.23 o 
   9  10   0       88.63       66.81     21.38 o 
   1  11   0        0.82        4.12      4.70 o 
   2  11   0      312.23      276.05     18.90 o 
   3  11   0       12.32       12.61      8.38 o 
   4  11   0     1831.60     1906.30    154.25 o 
   5  11   0     2174.79     2119.71     49.87 o 
   6  11   0      207.64      208.13     19.54 o 
   7  11   0       15.80        8.95      9.72 o 
   8  11   0      691.08      586.33     42.21 o 
   9  11   0      303.60      309.49     51.94 o 
   0  12   0      432.19      421.01     31.34 o 
   1  12   0       69.26       75.63      9.03 o 
   2  12   0      269.18      247.58     24.46 o 
   3  12   0       79.18       82.20     13.65 o 
   4  12   0      142.47      133.93     16.43 o 
   5  12   0     1139.81     1092.61     36.68 o 
   6  12   0      388.56      388.85     37.86 o 
   7  12   0     1062.90      956.94     51.16 o 
   8  12   0      269.32      301.58     35.11 o 
   9  12   0       26.78       63.29     20.50 o 
   1  13   0       30.11       32.34     11.67 o 
   2  13   0       26.15       29.20      9.07 o 
   3  13   0      146.95      156.73     14.45 o 
   4  13   0      329.74      329.37     23.22 o 
   5  13   0       23.71       34.10     12.37 o 
   6  13   0      318.07      315.76     24.82 o 
   7  13   0       95.56       93.56     23.09 o 
   8  13   0       29.07       42.66     18.20 o 
   0  14   0     3294.44     3391.32    118.37 o 
   1  14   0      523.61      548.26     27.30 o 
   2  14   0      114.13      102.57     15.82 o 
   3  14   0        1.57       10.84     10.66 o 
   4  14   0      854.30      857.22     29.10 o 
   5  14   0      514.08      492.64     31.94 o 
   6  14   0      492.73      470.13     39.28 o 
   7  14   0      196.59      190.81     28.74 o 
   8  14   0        1.49       -0.39     15.73 o 
   1  15   0        9.55        8.23     11.43 o 
   2  15   0       19.21       31.41     12.93 o 
   3  15   0      470.38      447.70     29.71 o 
   4  15   0       18.96       21.32     10.97 o 
   5  15   0      320.85      344.50     22.48 o 
   6  15   0       10.46       16.20      9.59 o 
   7  15   0        0.03       12.69     11.12 o 
   8  15   0        1.20        5.00     20.55 o 
   0  16   0        3.64       12.90     20.54 o 
   1  16   0      383.00      395.23     26.37 o 
   2  16   0       89.92      110.20     17.60 o 
   3  16   0      191.83      163.01     19.92 o 
   4  16   0      339.28      369.45     26.18 o 
   5  16   0        7.77       -3.53     10.48 o 
   6  16   0       55.95       35.22     23.73 o 
   7  16   0        8.58       41.18     11.58 o 
   1  17   0       76.22      105.44     18.33 o 
   2  17   0        0.54       -5.20     10.89 o 
   3  17   0      233.87      270.01     25.03 o 
   4  17   0      509.14      528.08     30.87 o 
   5  17   0      121.47      151.90     20.99 o 
   6  17   0        7.58       23.08     13.52 o 
   0  18   0       42.55       45.69     26.66 o 
   1  18   0        8.24       13.76     15.55 o 
   2  18   0       63.73       87.87     18.63 o 
   3  18   0       34.43       39.09     15.23 o 
   4  18   0     1232.62     1187.73     91.06 o 
   5  18   0      535.74      528.14     31.13 o 
   6  18   0       16.84       38.57     16.56 o 
   1  19   0        0.47        7.76     14.97 o 
   2  19   0       96.41      130.26     21.16 o 
   3  19   0     1779.65     1834.19     59.65 o 
   4  19   0     1749.23     1778.01     56.25 o 
   5  19   0       46.84       51.29     19.06 o 
   0  20   0      116.69      144.63     38.18 o 
   1  20   0        8.23       18.75     15.52 o 
   2  20   0       88.69      112.12     20.22 o 
   3  20   0        6.09       32.30     13.55 o 
   4  20   0        3.45       11.65     23.37 o 
   1  21   0        4.53        8.50     13.90 o 
   2  21   0       44.09       42.63     17.22 o 
   3  21   0       36.59       52.60     19.09 o 
 -11   1   1       33.39       61.26     24.77 o 
 -10   1   1       30.11       45.55     30.25 o 
  -9   1   1      667.47      657.09     48.62 o 
  -8   1   1      307.38      320.47     36.50 o 
  -7   1   1     2245.87     2260.10     79.56 o 
  -6   1   1     1020.24     1103.76     67.48 o 
  -5   1   1        0.11       -0.44      6.20 o 
  -4   1   1      817.15      903.57     33.79 o 
  -3   1   1     1411.66     1295.47     36.19 o 
  -2   1   1     1652.36     1670.23     35.99 o 
  -1   1   1      275.94      282.13      7.88 o 
   1   1   1     1224.09     1203.24     22.32 o 
   2   1   1     1061.15     1080.85     26.63 o 
   3   1   1       28.72       34.11      7.54 o 
   4   1   1      110.70       98.36     12.86 o 
   5   1   1      350.99      382.62     35.81 o 
   6   1   1      182.73      197.92     23.08 o 
   7   1   1       17.14       19.62     13.00 o 
   8   1   1      219.22      280.28     32.73 o 
   9   1   1       31.47       50.26     18.46 o 
  10   1   1        2.09       -2.07     14.99 o 
 -11   2   1       15.43       26.10     20.81 o 
 -10   2   1      552.81      611.21     83.48 o 
  -9   2   1       31.27       29.54     19.11 o 
  -8   2   1     2085.50     2148.70    141.67 o 
  -7   2   1      952.12      890.79     66.69 o 
  -6   2   1      304.29      308.25     25.92 o 
  -5   2   1     1981.11     2071.48     60.07 o 
  -4   2   1     2513.06     2710.43     62.57 o 
  -3   2   1     3306.53     3295.28     63.60 o 
  -2   2   1      175.41      160.61     18.96 o 
  -1   2   1      386.26      378.70      7.44 o 
   0   2   1      311.53      305.07      6.81 o 
   1   2   1     6427.80     6339.90     86.29 o 
   2   2   1      728.49      617.53     33.87 o 
   3   2   1      416.55      433.70     19.88 o 
   4   2   1     9801.24    10804.55    165.83 o 
   5   2   1     1437.76     1611.46     49.56 o 
   6   2   1       77.03       48.36     12.50 o 
   7   2   1     2271.79     2275.27     74.24 o 
   8   2   1       13.52        7.33     13.60 o 
   9   2   1      215.07      228.57     41.84 o 
  10   2   1       32.13       30.59     18.50 o 
 -11   3   1      117.27      204.90     55.10 o 
 -10   3   1        1.04       13.90     19.05 o 
  -9   3   1        7.99       16.93     17.87 o 
  -8   3   1      159.67      233.77     44.37 o 
  -7   3   1       29.32       24.78     14.61 o 
  -6   3   1      393.02      399.41     34.27 o 
  -5   3   1      837.30      812.37     36.27 o 
  -4   3   1      328.50      276.71     19.59 o 
  -3   3   1      224.40      235.33     19.22 o 
  -2   3   1      247.56      251.51     14.56 o 
  -1   3   1    14167.50    13984.28    221.19 o 
   0   3   1     1756.68     1692.45     33.37 o 
   1   3   1     1779.90     1827.57     20.70 o 
   2   3   1      681.12      632.48     16.13 o 
   3   3   1       70.06      115.74     15.90 o 
   4   3   1      408.37      398.54     22.12 o 
   5   3   1     2587.23     2794.13    168.57 o 
   6   3   1      286.71      228.56     23.56 o 
   7   3   1      745.18      717.79     39.48 o 
   8   3   1     1274.16     1457.45    165.27 o 
   9   3   1       12.01       22.42     16.17 o 
  10   3   1      210.14      261.55     49.57 o 
 -10   4   1       63.85       88.05     67.05 o 
  -9   4   1       10.45       11.32     20.08 o 
  -8   4   1       25.42       22.82     13.62 o 
  -7   4   1      129.30      118.24     22.18 o 
  -6   4   1        0.00        8.87      9.18 o 
  -5   4   1      335.51      438.81     35.52 o 
  -4   4   1      295.07      338.52     21.79 o 
  -3   4   1     1450.45     1484.14     28.72 o 
  -2   4   1     3308.88     3169.65     41.88 o 
  -1   4   1    12435.13    12415.32    111.18 o 
   0   4   1      661.28      605.10     10.83 o 
   1   4   1     4172.62     4151.62     48.20 o 
   2   4   1      410.34      377.70     13.14 o 
   3   4   1      947.14     1006.49     37.89 o 
   4   4   1     2427.03     2557.87     59.24 o 
   5   4   1       66.22       82.76     16.69 o 
   6   4   1      525.49      494.99     30.29 o 
   7   4   1        3.68       10.28     12.44 o 
   8   4   1      234.18      238.93     28.85 o 
   9   4   1        0.18       -1.20     13.32 o 
  10   4   1       15.65       21.53     23.30 o 
 -10   5   1       38.42      109.34     76.83 o 
  -9   5   1        0.88       -4.73     10.19 o 
  -8   5   1       60.63       48.27     22.22 o 
  -7   5   1        0.25        4.51     10.64 o 
  -6   5   1       28.42       35.84     12.93 o 
  -5   5   1      406.98      415.72     18.92 o 
  -4   5   1     9789.34    10630.60    116.51 o 
  -3   5   1     3358.44     3547.83     50.39 o 
  -2   5   1       17.04        9.13      4.26 o 
  -1   5   1     1946.37     2004.95     22.97 o 
   0   5   1     2761.90     2793.38     27.65 o 
   1   5   1     1865.59     1856.84     29.97 o 
   2   5   1       10.83       20.02      5.10 o 
   3   5   1     4279.60     4425.75     59.52 o 
   4   5   1     1343.13     1394.74     32.27 o 
   5   5   1        7.89       -5.49      5.17 o 
   6   5   1      513.56      415.24     33.57 o 
   7   5   1        2.82        8.18      9.78 o 
   8   5   1       47.05       50.81     15.81 o 
   9   5   1      156.48      189.80     40.75 o 
  10   5   1        0.01        1.05     19.68 o 
 -10   6   1       24.73       33.51     25.35 o 
  -9   6   1       19.42       32.48     20.57 o 
  -8   6   1       78.63       99.24     22.10 o 
  -7   6   1      118.32      107.36     14.50 o 
  -6   6   1     1300.71     1175.75     81.28 o 
  -5   6   1     3215.80     3331.96    120.85 o 
  -4   6   1     2803.89     2792.98     47.91 o 
  -3   6   1      459.83      482.01     17.48 o 
  -2   6   1       45.08       39.31      6.77 o 
  -1   6   1      214.98      205.44      7.59 o 
   0   6   1      469.11      442.60     10.40 o 
   1   6   1       27.31       22.69      4.74 o 
   2   6   1      158.94      154.44      6.99 o 
   3   6   1     3582.46     3719.27     54.39 o 
   4   6   1     5297.31     5793.72     77.55 o 
   5   6   1       40.09       44.74     10.17 o 
   6   6   1      189.38      190.61     16.53 o 
   7   6   1        3.00        0.59      8.02 o 
   8   6   1       23.91       22.84      9.86 o 
   9   6   1        4.46       14.31     13.05 o 
  10   6   1       44.09       30.61     26.46 o 
 -10   7   1       21.99       34.21     33.02 o 
  -9   7   1      220.67      255.53     34.03 o 
  -8   7   1       17.61       19.32     13.27 o 
  -7   7   1        8.92        4.94      7.33 o 
  -6   7   1        4.47       -0.56      6.71 o 
  -5   7   1       10.31       12.20      6.66 o 
  -4   7   1      123.15      152.24     12.63 o 
  -3   7   1     2030.76     2051.69     38.58 o 
  -2   7   1       17.01       19.73      6.29 o 
  -1   7   1       37.78       59.05      5.14 o 
   0   7   1      604.47      576.84     12.44 o 
   1   7   1     1718.18     1773.61     27.42 o 
   2   7   1       15.24        9.07      5.56 o 
   3   7   1       91.74      105.41     23.19 o 
   4   7   1     3451.66     3610.97     58.22 o 
   5   7   1     1020.50      996.59     30.51 o 
   6   7   1      277.70      285.69     19.78 o 
   7   7   1      228.60      193.91     18.60 o 
   8   7   1       55.47       64.87     13.12 o 
   9   7   1      385.58      331.82     35.44 o 
  10   7   1        4.86        4.21     19.95 o 
 -10   8   1       27.73       28.68     19.52 o 
  -9   8   1     1090.24     1109.58    164.32 o 
  -8   8   1      141.87      153.70     35.22 o 
  -7   8   1      196.71      190.99     18.45 o 
  -6   8   1      181.29      146.62     15.47 o 
  -5   8   1        5.09        2.13      6.21 o 
  -4   8   1       51.29       50.38      9.21 o 
  -3   8   1        2.93       -3.09      5.09 o 
  -2   8   1      719.37      681.35     22.32 o 
  -1   8   1      753.88      700.98     13.53 o 
   0   8   1      235.24      257.91      9.87 o 
   1   8   1        0.69        8.58      5.43 o 
   2   8   1      376.65      389.56     17.26 o 
   3   8   1      760.77      815.14     17.90 o 
   4   8   1     2006.74     2065.14     43.62 o 
   5   8   1      260.78      235.23     17.97 o 
   6   8   1        0.84       -2.84      6.60 o 
   7   8   1      406.75      404.05     24.00 o 
   8   8   1        6.06        1.60      8.28 o 
   9   8   1        0.00        8.29     13.31 o 
  10   8   1       63.43       85.25     34.23 o 
 -10   9   1        0.01      -11.41     12.65 o 
  -9   9   1        0.05        0.92     13.65 o 
  -8   9   1      345.78      349.12     71.89 o 
  -7   9   1      451.20      428.43     24.70 o 
  -6   9   1      881.95      830.44     30.79 o 
  -5   9   1      706.14      650.37     25.82 o 
  -4   9   1      886.42      873.96     28.01 o 
  -3   9   1     1082.99     1099.37     30.14 o 
  -2   9   1       42.03       62.49     10.21 o 
  -1   9   1        0.51        6.11      5.88 o 
   0   9   1       25.93       22.95      3.58 o 
   1   9   1      120.80      121.37      8.98 o 
   2   9   1       41.84       56.24     17.51 o 
   3   9   1      393.88      386.05     25.94 o 
   4   9   1      378.62      369.01     19.20 o 
   5   9   1       12.99       17.21      8.46 o 
   6   9   1      584.98      539.57     25.93 o 
   7   9   1      347.07      315.00     23.07 o 
   8   9   1       10.63       28.81     15.39 o 
   9   9   1       42.94       17.73     14.94 o 
  -9  10   1       90.49      105.79     24.53 o 
  -8  10   1        7.09        3.11     13.09 o 
  -7  10   1      282.72      288.14     31.27 o 
  -6  10   1      243.78      231.75     24.75 o 
  -5  10   1      159.92      155.99     15.99 o 
  -4  10   1     4433.23     4377.51    113.36 o 
  -3  10   1      313.99      249.59     18.65 o 
  -2  10   1       56.67       45.07      9.61 o 
  -1  10   1     5421.11     5626.47     76.62 o 
   0  10   1       53.05       67.55      8.04 o 
   1  10   1      967.42      988.69     25.86 o 
   2  10   1     1338.43     1317.06     28.09 o 
   3  10   1      188.67      197.36     15.81 o 
   4  10   1      661.84      656.94     26.00 o 
   5  10   1      113.95      103.58     14.20 o 
   6  10   1      393.58      380.23     22.84 o 
   7  10   1       19.51       15.45     10.04 o 
   8  10   1       34.07       53.20     17.51 o 
   9  10   1      217.84      232.41     32.32 o 
  -9  11   1      148.65      131.54     25.28 o 
  -8  11   1       86.25       72.84     21.15 o 
  -7  11   1        0.24       -4.31     10.54 o 
  -6  11   1      515.87      454.85     24.91 o 
  -5  11   1     2830.07     2660.50     55.96 o 
  -4  11   1      352.16      355.08     21.31 o 
  -3  11   1      235.25      230.59     24.06 o 
  -2  11   1       38.90       33.06      9.59 o 
  -1  11   1      291.73      256.18     17.10 o 
   0  11   1      651.72      737.34     20.97 o 
   1  11   1     1291.88     1292.66     26.97 o 
   2  11   1      267.94      232.15     13.40 o 
   3  11   1        0.08        3.41      7.47 o 
   4  11   1        6.44        8.86      8.84 o 
   5  11   1      191.96      170.13     18.03 o 
   6  11   1      238.62      246.75     21.08 o 
   7  11   1       25.56       18.16     10.05 o 
   8  11   1       23.44       24.07     15.55 o 
   9  11   1       55.89       39.76     16.83 o 
  -9  12   1        1.15       -1.88     11.73 o 
  -8  12   1      131.77      115.83     24.35 o 
  -7  12   1       25.36       21.49     15.26 o 
  -6  12   1        0.43       -7.23      8.13 o 
  -5  12   1      235.14      246.39     20.64 o 
  -4  12   1        1.31       -1.99      8.55 o 
  -3  12   1       28.89       34.59     10.88 o 
  -2  12   1       24.92       28.41     10.39 o 
  -1  12   1      227.76      229.95     12.68 o 
   0  12   1     1821.16     1719.75    100.86 o 
   1  12   1      576.59      606.70     36.69 o 
   2  12   1        6.34        8.78      6.53 o 
   3  12   1        8.56       11.81      7.34 o 
   4  12   1        0.28        7.25      9.21 o 
   5  12   1      431.85      440.81     26.53 o 
   6  12   1       18.35       14.18     10.13 o 
   7  12   1        0.54       10.58     10.48 o 
   8  12   1      109.92      117.45     24.75 o 
   9  12   1        0.05       -2.35     27.42 o 
  -8  13   1      174.94      180.20     29.86 o 
  -7  13   1       91.59      123.67     23.90 o 
  -6  13   1        8.91        0.08      9.26 o 
  -5  13   1        0.74       -8.19      8.99 o 
  -4  13   1      105.79      116.06     16.76 o 
  -3  13   1       61.41       58.65     13.46 o 
  -2  13   1      204.70      174.63     17.28 o 
  -1  13   1       96.47       96.26     14.71 o 
   0  13   1      481.73      472.64     24.97 o 
   1  13   1      649.04      611.43     27.45 o 
   2  13   1       57.73       61.05      9.86 o 
   3  13   1       77.84       90.41     12.24 o 
   4  13   1      294.19      297.66     19.11 o 
   5  13   1       12.11       21.06     10.97 o 
   6  13   1      470.05      454.79     27.16 o 
   7  13   1      124.53      127.02     18.44 o 
   8  13   1      298.38      293.91     31.79 o 
  -8  14   1       23.35       19.54     16.11 o 
  -7  14   1       30.10       21.80     15.12 o 
  -6  14   1        7.68        5.93     11.97 o 
  -5  14   1      734.06      766.83     33.10 o 
  -4  14   1       44.31       46.07     13.22 o 
  -3  14   1      343.18      342.84     23.51 o 
  -2  14   1       50.97       54.69     13.83 o 
  -1  14   1        4.79       10.61     11.05 o 
   0  14   1     1098.35     1094.25     37.45 o 
   1  14   1      629.23      694.05     30.28 o 
   2  14   1      292.08      284.12     34.77 o 
   3  14   1      305.46      331.65     18.80 o 
   4  14   1      679.03      623.60     25.01 o 
   5  14   1       91.18       81.06     13.47 o 
   6  14   1        9.82       13.17      9.15 o 
   7  14   1      196.16      196.53     23.77 o 
   8  14   1        4.10       17.30     11.84 o 
  -8  15   1        1.83       26.83     15.34 o 
  -7  15   1      150.52      134.60     25.43 o 
  -6  15   1       81.31       67.01     20.44 o 
  -5  15   1       20.34       18.47     11.75 o 
  -4  15   1        1.62        2.39     10.61 o 
  -3  15   1       52.66       54.83     13.74 o 
  -2  15   1        7.30        7.37     11.30 o 
  -1  15   1       42.55       32.88     13.50 o 
   0  15   1      384.42      344.73     24.93 o 
   1  15   1       51.74       55.99     14.91 o 
   2  15   1     1123.17     1121.87     38.59 o 
   3  15   1       12.38       17.37     11.46 o 
   4  15   1     1307.15     1280.32     42.19 o 
   5  15   1       41.02       29.95     13.85 o 
   6  15   1        6.04        7.19      9.35 o 
   7  15   1       19.12       36.62     17.00 o 
  -7  16   1        0.92      -17.91     34.92 o 
  -6  16   1       71.14       82.59     21.96 o 
  -5  16   1       91.96       99.29     18.07 o 
  -4  16   1        1.85       13.66     11.58 o 
  -3  16   1       12.11       10.88     11.49 o 
  -2  16   1      181.43      182.15     20.49 o 
  -1  16   1       75.84       80.21     20.15 o 
   0  16   1       18.44       20.06     12.33 o 
   1  16   1       25.45       19.07     12.58 o 
   2  16   1       58.40       71.99     15.69 o 
   3  16   1      287.91      284.92     24.15 o 
   4  16   1      272.19      271.04     23.66 o 
   5  16   1      331.25      299.70     26.76 o 
   6  16   1      144.14      161.07     21.14 o 
   7  16   1       12.44       40.90     14.53 o 
  -7  17   1        1.18       10.10     14.06 o 
  -6  17   1       21.68       23.62     43.19 o 
  -5  17   1      239.46      249.49     24.68 o 
  -4  17   1       70.39       84.55     17.47 o 
  -3  17   1       23.13       31.78     13.67 o 
  -2  17   1        7.77       -3.64     10.74 o 
  -1  17   1       27.50       18.75     16.07 o 
   0  17   1       42.14       52.91     19.30 o 
   1  17   1      304.14      316.23     25.83 o 
   2  17   1      416.88      434.46     28.13 o 
   3  17   1     1382.30     1356.37     46.06 o 
   4  17   1      557.41      546.14     31.17 o 
   5  17   1       47.14       45.44     14.55 o 
   6  17   1       65.92       74.96     17.29 o 
  -6  18   1        1.89        1.14     24.26 o 
  -5  18   1      130.57      111.11     23.97 o 
  -4  18   1       46.96       43.60     14.04 o 
  -3  18   1      279.40      275.48     25.83 o 
  -2  18   1       17.38       15.75     12.52 o 
  -1  18   1       96.65      117.79     24.11 o 
   0  18   1       59.40       72.25     21.38 o 
   1  18   1       52.08       64.13     16.55 o 
   2  18   1      303.14      360.54     28.31 o 
   3  18   1      826.62      855.71     38.23 o 
   4  18   1       71.39       77.52     16.92 o 
   5  18   1       23.91       24.57     13.77 o 
   6  18   1        0.02        8.37     19.52 o 
  -5  19   1       74.43       87.73     22.84 o 
  -4  19   1     1466.15     1577.83     52.87 o 
  -3  19   1      202.30      227.67     25.37 o 
  -2  19   1      296.27      342.38     37.05 o 
  -1  19   1      257.37      322.92     35.42 o 
   0  19   1        2.62        0.38     13.56 o 
   1  19   1       83.65       92.64     18.92 o 
   2  19   1       45.72       40.18     15.11 o 
   3  19   1       86.27       79.83     21.34 o 
   4  19   1      444.12      479.53     41.34 o 
   5  19   1       98.70      100.82     24.88 o 
  -4  20   1        7.08       -0.58     11.30 o 
  -3  20   1       69.85       88.75     17.87 o 
  -2  20   1        0.08        8.94     14.83 o 
  -1  20   1        4.32       20.73     16.02 o 
   0  20   1       20.11       42.22     17.51 o 
   1  20   1        2.08       10.36     15.96 o 
   2  20   1        7.95       21.42     13.50 o 
   3  20   1      120.28      157.69     22.41 o 
   4  20   1       63.75      118.87     19.75 o 
  -3  21   1      314.23      309.37     38.20 o 
  -2  21   1      125.24      175.77     30.68 o 
  -1  21   1      137.44      166.38     29.43 o 
   0  21   1       18.68       46.58     18.21 o 
   1  21   1      169.26      214.58     31.65 o 
   2  21   1       12.87       38.51     14.79 o 
   3  21   1       43.07       86.25     18.82 o 
 -11   0   2       94.54      113.63     45.56 o 
 -10   0   2        4.20       16.26     24.82 o 
  -9   0   2        1.74        9.22     22.45 o 
  -8   0   2     3591.35     3576.44    148.78 o 
  -7   0   2     4950.21     5089.15    169.19 o 
  -6   0   2     1853.29     1911.26     90.32 o 
  -5   0   2     1148.29     1362.35     69.26 o 
  -3   0   2        7.44       26.93     10.66 o 
  -2   0   2     2688.96     2603.58     45.20 o 
  -1   0   2     1801.06     1760.92     28.91 o 
   0   0   2     6957.05     6973.50     87.07 o 
   1   0   2      132.26      125.76      6.40 o 
   2   0   2      177.64      166.89     15.73 o 
   3   0   2     6387.05     6790.01    141.54 o 
   4   0   2      622.05      541.81     36.34 o 
   5   0   2      244.46      261.82     31.93 o 
   6   0   2       66.83      103.62     25.35 o 
   7   0   2      159.80      182.49     34.36 o 
   8   0   2     1315.88     1281.11     80.12 o 
   9   0   2      308.92      316.26     51.02 o 
 -11   1   2       50.21       78.98     28.50 o 
 -10   1   2        0.03       13.57     16.93 o 
  -9   1   2      940.00     1012.58     59.84 o 
  -8   1   2     1632.72     1752.95    119.75 o 
  -7   1   2        4.29       -2.11     11.82 o 
  -6   1   2       37.75       46.61     19.82 o 
  -5   1   2      981.99     1241.22     44.97 o 
  -4   1   2       88.85       98.48     14.23 o 
  -3   1   2     1460.60     1400.20     38.51 o 
  -2   1   2     1159.51      958.66     32.69 o 
  -1   1   2      117.56      107.67      4.18 o 
   0   1   2     1100.13     1065.36     10.86 o 
   1   1   2     5879.03     5865.42     79.55 o 
   2   1   2       61.99       60.69      7.06 o 
   3   1   2      430.05      490.01     19.90 o 
   4   1   2     2879.13     3008.54    182.36 o 
   5   1   2       15.82       31.20     15.34 o 
   6   1   2       81.29      104.68     18.04 o 
   7   1   2      224.82      206.77     25.78 o 
   8   1   2      168.12      195.62     27.22 o 
   9   1   2      327.02      323.71     36.29 o 
 -11   2   2        4.20       10.00     19.82 o 
 -10   2   2      313.61      483.52     95.62 o 
  -9   2   2      395.80      462.72     84.43 o 
  -8   2   2        0.84       -1.43     14.60 o 
  -7   2   2     1571.82     1503.89    110.50 o 
  -6   2   2       21.41       29.80     11.78 o 
  -5   2   2      203.46      261.11     22.37 o 
  -4   2   2      220.06      211.98     18.42 o 
  -3   2   2     1389.13     1334.11     42.76 o 
  -2   2   2     4073.90     3944.23     46.02 o 
  -1   2   2        1.28        0.47      1.82 o 
   0   2   2     1337.29     1255.72     13.13 o 
   1   2   2      242.33      253.55      6.70 o 
   2   2   2     1936.35     1815.13     44.40 o 
   3   2   2      651.58      615.59     22.67 o 
   4   2   2       11.29       14.27      7.28 o 
   5   2   2       10.83       26.35      9.00 o 
   6   2   2      815.53      849.90     56.02 o 
   7   2   2      953.89      928.93    113.59 o 
   8   2   2      441.87      432.84     35.96 o 
   9   2   2       50.92       59.27     19.02 o 
 -11   3   2        9.84       26.00     36.87 o 
 -10   3   2       18.47       31.76     22.31 o 
  -9   3   2       16.85        2.97     17.45 o 
  -8   3   2      591.99      650.89     62.08 o 
  -7   3   2     1334.79     1274.22    111.42 o 
  -6   3   2       16.72       31.62     11.37 o 
  -5   3   2      466.18      394.62     26.04 o 
  -4   3   2      294.80      375.74     23.14 o 
  -3   3   2        0.24       -2.16      2.85 o 
  -2   3   2     6235.24     5909.19     83.51 o 
  -1   3   2       12.09       11.34      2.71 o 
   0   3   2     2943.89     2987.49     26.08 o 
   1   3   2     7806.33     7730.80     90.66 o 
   2   3   2     5804.22     5925.67     65.69 o 
   3   3   2      622.15      637.99     23.43 o 
   4   3   2       92.79       79.94     12.11 o 
   5   3   2      388.57      388.27     24.01 o 
   6   3   2      334.68      362.19     25.35 o 
   7   3   2       14.96       10.75      9.40 o 
   8   3   2       95.64      115.88     23.72 o 
   9   3   2       12.92       11.48     13.63 o 
 -11   4   2        5.84       22.69     22.55 o 
 -10   4   2        1.44        2.82     19.51 o 
  -9   4   2       42.92       16.85     23.44 o 
  -8   4   2      758.96      722.16     72.75 o 
  -7   4   2     2433.13     2392.67     77.65 o 
  -6   4   2      192.08      147.78     21.06 o 
  -5   4   2      872.67      879.36     38.36 o 
  -4   4   2     4657.59     4748.16     64.04 o 
  -3   4   2      152.59      165.94      9.61 o 
  -2   4   2      471.24      402.94     10.94 o 
  -1   4   2    54704.07    54442.70    430.19 o 
   0   4   2    32913.82    33398.73    540.87 o 
   1   4   2    28951.96    28933.95    228.78 o 
   2   4   2      923.53      857.13     15.99 o 
   3   4   2      334.12      371.88     18.64 o 
   4   4   2      113.09      123.07     14.85 o 
   5   4   2      515.19      556.72     28.42 o 
   6   4   2      884.09      901.04     40.03 o 
   7   4   2      543.21      483.36     32.41 o 
   8   4   2     1161.37     1276.57     80.51 o 
   9   4   2        3.35       20.83     15.21 o 
 -10   5   2        0.14       -6.92     67.08 o 
  -9   5   2       11.13       27.40     15.00 o 
  -8   5   2      323.93      315.89     33.89 o 
  -7   5   2      475.30      495.76     85.15 o 
  -6   5   2      454.35      399.34     27.54 o 
  -5   5   2      125.80      143.03     12.41 o 
  -4   5   2     1106.22     1101.77     33.78 o 
  -3   5   2      255.10      286.38     12.79 o 
  -2   5   2     3172.91     3216.39     44.27 o 
  -1   5   2     1994.57     1894.93     22.01 o 
   0   5   2    24054.58    24020.48    483.01 o 
   1   5   2       33.18       35.31      4.14 o 
   2   5   2      120.81      115.75      6.49 o 
   3   5   2     3560.64     3834.59     54.51 o 
   4   5   2      647.58      736.50     23.40 o 
   5   5   2       83.05       73.03     16.66 o 
   6   5   2      255.49      288.91     24.16 o 
   7   5   2     1620.26     1644.95     59.24 o 
   8   5   2      102.63       92.36     19.51 o 
   9   5   2      150.92      123.70     35.09 o 
 -10   6   2       28.37       41.44     18.97 o 
  -9   6   2       45.42       45.96     17.43 o 
  -8   6   2      134.45      187.56     28.22 o 
  -7   6   2      726.55      674.45     27.92 o 
  -6   6   2       15.34       13.24      7.11 o 
  -5   6   2        7.55       15.95      6.27 o 
  -4   6   2      872.78      932.65     25.64 o 
  -3   6   2     3288.45     3199.66     48.19 o 
  -2   6   2     2355.97     2357.94     30.21 o 
  -1   6   2     5036.74     4931.99     43.64 o 
   0   6   2     3381.80     3407.21     65.75 o 
   1   6   2     2294.89     2224.40     30.18 o 
   2   6   2      170.20      184.81      7.59 o 
   3   6   2        3.26        6.89      3.94 o 
   4   6   2      432.25      390.38     17.72 o 
   5   6   2      297.06      270.84     16.61 o 
   6   6   2       11.33       15.52      7.11 o 
   7   6   2       10.55       15.66      9.80 o 
   8   6   2        0.08       -8.05      9.41 o 
   9   6   2       40.60       49.37     27.98 o 
 -10   7   2        4.46       -7.86     13.57 o 
  -9   7   2       36.09       17.65     15.44 o 
  -8   7   2       13.11        9.38     12.93 o 
  -7   7   2        2.73        7.25     11.21 o 
  -6   7   2      205.58      216.65     18.31 o 
  -5   7   2      187.72      162.87     14.07 o 
  -4   7   2       55.22       69.39      9.74 o 
  -3   7   2      307.90      266.46     16.30 o 
  -2   7   2      141.70      157.48      8.17 o 
  -1   7   2      239.18      229.36      9.22 o 
   0   7   2      956.22      953.81     18.54 o 
   1   7   2        6.08        4.78      3.99 o 
   2   7   2      218.29      227.31      8.78 o 
   3   7   2      167.39      162.01     13.16 o 
   4   7   2     1294.66     1348.41     45.03 o 
   5   7   2       39.79       51.39      9.93 o 
   6   7   2     1010.02      965.51     32.60 o 
   7   7   2      117.32      105.26     14.92 o 
   8   7   2      391.49      364.47     39.38 o 
   9   7   2      237.14      225.94     43.84 o 
 -10   8   2      372.42      371.37     41.88 o 
  -9   8   2      137.80      167.66     28.41 o 
  -8   8   2      300.84      311.19     34.19 o 
  -7   8   2       74.71       61.69     27.32 o 
  -6   8   2        9.71       19.98      8.66 o 
  -5   8   2        2.49        1.67      5.84 o 
  -4   8   2      116.91       87.85     10.89 o 
  -3   8   2      100.60       81.23     10.55 o 
  -2   8   2      315.51      260.99     10.07 o 
  -1   8   2      465.71      470.94     12.77 o 
   0   8   2     4201.39     4362.37    108.86 o 
   1   8   2      987.74     1002.54     21.36 o 
   2   8   2      138.26      160.05     10.61 o 
   3   8   2      738.57      655.34     15.94 o 
   4   8   2     3093.45     3311.15     46.37 o 
   5   8   2      726.98      725.60     26.85 o 
   6   8   2     1332.76     1247.19     39.97 o 
   7   8   2       67.07       51.92     12.74 o 
   8   8   2        2.34        3.15      9.60 o 
   9   8   2        5.03       20.01     26.33 o 
 -10   9   2        5.01        0.01     14.45 o 
  -9   9   2       43.13       51.80     19.45 o 
  -8   9   2      297.30      279.96     33.26 o 
  -7   9   2      121.16      142.18     24.39 o 
  -6   9   2       78.50       56.50     11.52 o 
  -5   9   2     1835.68     1802.52     69.04 o 
  -4   9   2        4.04        3.09      6.09 o 
  -3   9   2       91.05       96.26     11.28 o 
  -2   9   2      779.62      740.82     16.46 o 
  -1   9   2      134.76      166.40      9.04 o 
   0   9   2       28.66       18.96      5.38 o 
   1   9   2      653.75      715.49     18.71 o 
   2   9   2      335.04      336.90     43.21 o 
   3   9   2      189.40      184.34     12.60 o 
   4   9   2      235.56      254.14     17.25 o 
   5   9   2      221.22      230.68     18.20 o 
   6   9   2      515.69      516.29     25.76 o 
   7   9   2      580.35      539.88     27.40 o 
   8   9   2        3.93       -0.60     11.39 o 
   9   9   2       65.28       82.36     34.76 o 
  -9  10   2       98.46       78.22     22.41 o 
  -8  10   2      151.29      151.34     27.33 o 
  -7  10   2     1116.75      976.35     50.59 o 
  -6  10   2        8.69       13.08      8.98 o 
  -5  10   2      778.78      741.94     29.02 o 
  -4  10   2       48.37       31.35      9.56 o 
  -3  10   2      176.67      193.67     15.37 o 
  -2  10   2      183.48      225.53     15.94 o 
  -1  10   2      858.67      803.88     21.51 o 
   0  10   2      121.62      143.94     10.05 o 
   1  10   2      443.03      408.79     15.15 o 
   2  10   2      193.41      187.58     11.98 o 
   3  10   2      119.30      116.58     11.15 o 
   4  10   2      281.74      284.90     44.98 o 
   5  10   2      396.81      343.06     20.90 o 
   6  10   2      174.34      201.69     19.13 o 
   7  10   2       37.24       59.47     13.01 o 
   8  10   2        0.22        3.14      9.47 o 
   9  10   2       31.60       36.20     19.29 o 
  -9  11   2        2.21       -0.50     13.68 o 
  -8  11   2        8.17        0.75     15.50 o 
  -7  11   2        2.25       25.26     14.75 o 
  -6  11   2      348.64      345.22     31.90 o 
  -5  11   2        4.34        5.50      8.94 o 
  -4  11   2     2681.74     2661.23     53.62 o 
  -3  11   2      177.09      190.28     22.88 o 
  -2  11   2       20.35       21.64      8.66 o 
  -1  11   2       29.86       24.17      7.92 o 
   0  11   2        7.25       15.78      6.19 o 
   1  11   2       48.28       44.18      7.58 o 
   2  11   2       32.69       26.38      7.28 o 
   3  11   2      151.43      143.52     12.73 o 
   4  11   2     1242.61     1138.29     30.71 o 
   5  11   2      927.02      878.46     32.66 o 
   6  11   2       14.65       23.64     10.41 o 
   7  11   2        0.56      -11.53      7.68 o 
   8  11   2       23.47       22.57     11.89 o 
   9  11   2      211.51      190.73     31.35 o 
  -9  12   2       15.87       -2.51     14.94 o 
  -8  12   2      153.61      143.09     26.52 o 
  -7  12   2       87.27       87.08     21.53 o 
  -6  12   2      359.65      306.02     31.92 o 
  -5  12   2       26.81       35.96     12.17 o 
  -4  12   2       88.58       87.81     14.19 o 
  -3  12   2        2.63       14.57      9.41 o 
  -2  12   2       72.34       92.07     13.79 o 
  -1  12   2        2.98        9.05      8.00 o 
   0  12   2      588.54      618.23     37.78 o 
   1  12   2      261.66      300.48     20.85 o 
   2  12   2      293.17      288.70     15.32 o 
   3  12   2      187.66      186.36     14.69 o 
   4  12   2      338.71      301.22     18.54 o 
   5  12   2      632.02      650.96     25.60 o 
   6  12   2      360.91      371.39     22.57 o 
   7  12   2      113.42      105.76     15.47 o 
   8  12   2       97.13      116.36     19.78 o 
   9  12   2      106.43      182.27     31.30 o 
  -9  13   2        2.29        9.76     31.30 o 
  -8  13   2       24.19       18.49     15.10 o 
  -7  13   2      293.63      274.43     33.16 o 
  -6  13   2      129.21      118.96     23.92 o 
  -5  13   2        8.71       -0.09      9.16 o 
  -4  13   2     1041.60     1020.99     47.76 o 
  -3  13   2       29.44       36.30     12.49 o 
  -2  13   2      297.42      306.96     21.43 o 
  -1  13   2      557.54      577.80     22.91 o 
   0  13   2      353.95      329.20     22.96 o 
   1  13   2       59.68       87.94     14.68 o 
   2  13   2        0.22        0.85      6.33 o 
   3  13   2      202.19      204.12     15.70 o 
   4  13   2       14.43       25.15      9.39 o 
   5  13   2        1.10        7.69      8.05 o 
   6  13   2       17.34       25.79      9.55 o 
   7  13   2      116.76      109.17     15.82 o 
   8  13   2        1.72       24.57     12.51 o 
  -8  14   2      161.31      122.10     25.28 o 
  -7  14   2      339.29      339.84     36.86 o 
  -6  14   2      261.22      267.19     32.67 o 
  -5  14   2      112.26      122.72     20.56 o 
  -4  14   2      259.08      297.15     27.29 o 
  -3  14   2      227.54      291.36     22.53 o 
  -2  14   2       28.44       37.63     12.42 o 
  -1  14   2      676.43      683.65     45.72 o 
   0  14   2      103.48      110.62     16.80 o 
   1  14   2      862.49      821.97     32.53 o 
   2  14   2       28.61       36.36     13.18 o 
   3  14   2      313.64      294.89     17.73 o 
   4  14   2      366.50      340.70     20.13 o 
   5  14   2        0.62        6.92      8.25 o 
   6  14   2       10.94       20.27      9.25 o 
   7  14   2      220.25      236.09     21.03 o 
   8  14   2        4.36       18.82     10.79 o 
  -8  15   2        1.94       12.21     13.93 o 
  -7  15   2        1.81        4.11     13.15 o 
  -6  15   2       11.36       -8.56     28.04 o 
  -5  15   2      127.29      152.66     19.39 o 
  -4  15   2      568.07      562.75     29.29 o 
  -3  15   2       76.84      100.50     16.77 o 
  -2  15   2      169.91      201.63     20.51 o 
  -1  15   2       32.23       26.57     15.54 o 
   0  15   2       18.21       21.98     13.21 o 
   1  15   2      341.07      361.30     25.31 o 
   2  15   2       61.89       72.25     15.26 o 
   3  15   2       90.28       99.34     16.53 o 
   4  15   2     1379.66     1274.67     42.20 o 
   5  15   2      112.45      122.14     16.03 o 
   6  15   2       91.68      113.69     15.91 o 
   7  15   2        5.30        7.73      9.39 o 
  -7  16   2       11.33        3.31     23.93 o 
  -6  16   2       14.24        3.26     12.19 o 
  -5  16   2       13.32       16.54     12.09 o 
  -4  16   2      522.57      528.49     31.45 o 
  -3  16   2      232.85      265.19     23.39 o 
  -2  16   2      209.40      207.63     21.53 o 
  -1  16   2        4.43        7.25     13.58 o 
   0  16   2       33.87       32.20     13.63 o 
   1  16   2      227.35      214.24     21.82 o 
   2  16   2       35.00       58.58     14.58 o 
   3  16   2      131.98      145.32     19.06 o 
   4  16   2      351.39      359.07     25.83 o 
   5  16   2       20.62        8.46     11.99 o 
   6  16   2       86.52       85.92     15.47 o 
   7  16   2        3.13       12.50      9.98 o 
  -7  17   2      239.85      278.13     36.93 o 
  -6  17   2      121.53      148.08     28.43 o 
  -5  17   2       99.10      121.44     25.62 o 
  -4  17   2       13.92       24.71     13.16 o 
  -3  17   2      257.51      279.96     25.05 o 
  -2  17   2       48.80       97.48     18.04 o 
  -1  17   2       11.22       19.46     15.69 o 
   0  17   2      163.08      159.38     20.96 o 
   1  17   2       67.72       91.19     16.93 o 
   2  17   2      397.35      372.41     27.26 o 
   3  17   2       72.15       65.59     15.71 o 
   4  17   2      167.13      211.03     22.91 o 
   5  17   2      184.27      158.57     20.83 o 
   6  17   2        8.52        4.71     21.64 o 
  -6  18   2      219.49      216.67     32.23 o 
  -5  18   2       20.40       50.78     20.33 o 
  -4  18   2        2.61       11.06     11.72 o 
  -3  18   2      431.84      434.35     30.33 o 
  -2  18   2      228.36      244.94     31.90 o 
  -1  18   2      107.21      150.77     26.71 o 
   0  18   2        0.59       -5.77     13.38 o 
   1  18   2        6.21       11.76     12.28 o 
   2  18   2       39.83       70.65     17.10 o 
   3  18   2       61.32       66.63     16.62 o 
   4  18   2      288.71      291.27     28.25 o 
   5  18   2      163.97      166.48     22.14 o 
   6  18   2       40.83       47.07     18.28 o 
  -5  19   2        7.19       25.45     14.47 o 
  -4  19   2     1196.25     1209.72     46.65 o 
  -3  19   2      275.85      331.80     28.46 o 
  -2  19   2        0.75        6.49     12.88 o 
  -1  19   2      113.92      132.43     26.20 o 
   0  19   2       76.09       90.38     22.51 o 
   1  19   2       77.93       80.58     17.67 o 
   2  19   2        0.09       -7.71     16.81 o 
   3  19   2       57.39       80.99     18.18 o 
   4  19   2      143.45      148.96     21.67 o 
   5  19   2      163.02      170.74     22.68 o 
  -4  20   2        1.01       37.53     15.71 o 
  -3  20   2      381.00      391.65     40.52 o 
  -2  20   2        1.62       21.93     19.55 o 
  -1  20   2      126.50      215.09     32.54 o 
   0  20   2       15.83       26.99     17.02 o 
   1  20   2        1.21       13.04     12.77 o 
   2  20   2        0.06       -1.19     11.86 o 
   3  20   2       16.44       29.78     13.27 o 
   4  20   2       17.38       46.78     15.28 o 
  -3  21   2       78.65      109.31     39.30 o 
  -2  21   2        9.55       17.83     16.36 o 
  -1  21   2        0.02       26.99     17.13 o 
   0  21   2        9.56       37.79     16.35 o 
   1  21   2        3.26       18.77     15.29 o 
   2  21   2       19.16       12.43     22.77 o 
 -11   1   3       22.32       24.24     24.40 o 
 -10   1   3       43.79       60.52     24.92 o 
  -9   1   3      816.62     1006.01    150.20 o 
  -8   1   3      308.88      352.41     39.67 o 
  -7   1   3      931.46      942.90     50.04 o 
  -6   1   3      364.63      332.06     39.17 o 
  -5   1   3     1013.08     1058.25     42.05 o 
  -4   1   3      128.49      149.90     16.83 o 
  -3   1   3      151.72      147.65     11.60 o 
  -2   1   3    11396.99    10745.76    112.86 o 
  -1   1   3        8.39        6.13      2.25 o 
   0   1   3     1410.73     1387.52     16.10 o 
   1   1   3        4.24        3.62      1.94 o 
   2   1   3      340.26      337.90      9.72 o 
   3   1   3       48.52       76.70      8.95 o 
   4   1   3      607.65      588.61     36.54 o 
   5   1   3     3954.02     4143.49     84.30 o 
   6   1   3      510.08      464.19     29.47 o 
   7   1   3      128.93      137.57     22.05 o 
   8   1   3      476.31      485.03     36.24 o 
  10   1   3       51.92       67.62     18.88 o 
 -11   2   3       12.81       11.15     22.86 o 
 -10   2   3      360.10      470.70     74.88 o 
  -9   2   3        4.77       18.04     17.47 o 
  -8   2   3      896.00      878.65     85.62 o 
  -7   2   3      555.44      525.28     52.77 o 
  -6   2   3      432.13      484.05     31.57 o 
  -5   2   3      276.93      227.45     31.93 o 
  -4   2   3       95.36      139.10     17.51 o 
  -3   2   3     6824.71     7090.40     86.05 o 
  -2   2   3     3943.04     3686.08     34.77 o 
  -1   2   3     2333.04     2245.18     22.50 o 
   0   2   3     2596.19     2745.62     24.35 o 
   1   2   3    13389.25    14263.91    243.45 o 
   2   2   3      835.56      791.66     15.24 o 
   3   2   3      343.31      293.39     20.75 o 
   4   2   3     1862.04     1881.25     46.61 o 
   5   2   3     2429.02     2611.38     62.41 o 
   6   2   3     1448.96     1398.95     70.11 o 
   7   2   3       65.16       54.03     16.29 o 
   8   2   3       89.68      106.96     22.05 o 
  10   2   3        2.67       17.66     12.54 o 
 -11   3   3       22.78       54.42     27.52 o 
 -10   3   3        0.95       17.03     20.70 o 
  -9   3   3       12.17        4.66     16.98 o 
  -8   3   3       97.83       98.46     22.54 o 
  -7   3   3      281.04      289.17     30.23 o 
  -6   3   3      805.06      808.33     40.48 o 
  -5   3   3      598.64      604.51     52.63 o 
  -4   3   3      925.65      895.49     35.55 o 
  -3   3   3     3982.29     4213.97     45.72 o 
  -2   3   3     2534.48     2333.04     27.76 o 
  -1   3   3     2301.62     2181.10     23.20 o 
   0   3   3    11058.08    11143.53     79.19 o 
   1   3   3      141.95      120.36      6.03 o 
   2   3   3     1277.56     1285.36     20.30 o 
   3   3   3      290.22      330.12     13.39 o 
   4   3   3      423.36      428.64     21.79 o 
   5   3   3      369.50      431.63     24.63 o 
   6   3   3      174.81      193.48     33.51 o 
   7   3   3      264.74      292.30     40.03 o 
   8   3   3      824.59      818.22     56.12 o 
  10   3   3        0.00       -7.74     11.17 o 
 -11   4   3       70.65      193.29     68.37 o 
 -10   4   3       15.45       24.38     24.38 o 
  -9   4   3        4.03      -11.59     15.73 o 
  -8   4   3     1377.35     1333.08     65.57 o 
  -7   4   3      463.51      538.11     36.78 o 
  -6   4   3      285.70      288.72     27.68 o 
  -5   4   3      647.99      623.44     32.78 o 
  -4   4   3       26.57       23.34      6.20 o 
  -3   4   3     2217.32     2328.54     31.14 o 
  -2   4   3     3005.59     3267.12     35.76 o 
  -1   4   3     5539.09     5558.65     46.60 o 
   0   4   3       87.75       90.36      7.38 o 
   1   4   3    15518.58    15616.69    177.58 o 
   2   4   3        5.44        9.41      3.12 o 
   3   4   3     1477.02     1539.82     29.85 o 
   4   4   3     1090.30     1186.88     29.38 o 
   5   4   3       45.95       55.04     11.45 o 
   6   4   3      113.70      133.08     18.47 o 
   7   4   3     1836.94     1785.09     60.30 o 
   8   4   3      102.85       85.58     28.11 o 
   9   4   3       43.87       55.89     21.20 o 
  10   4   3       59.20       65.48     18.69 o 
 -10   5   3       16.49       12.90     23.11 o 
  -9   5   3      146.30      146.59     39.04 o 
  -8   5   3       30.28       34.11     15.94 o 
  -7   5   3      934.50      919.57    188.81 o 
  -6   5   3       22.43       36.84     10.95 o 
  -5   5   3      358.15      354.59     22.85 o 
  -4   5   3        3.59       14.61      5.41 o 
  -3   5   3      644.06      660.41     15.74 o 
  -2   5   3       10.13       23.14      4.59 o 
  -1   5   3     2326.50     2360.39     23.43 o 
   0   5   3     2973.48     2992.01     29.27 o 
   1   5   3       33.07       46.90      5.89 o 
   2   5   3      586.41      600.68     12.50 o 
   3   5   3     4828.78     5140.78     51.03 o 
   4   5   3      531.04      519.96     19.23 o 
   5   5   3       36.99       48.41     11.61 o 
   6   5   3        0.08       -0.88      7.16 o 
   7   5   3      754.76      757.08     58.92 o 
   8   5   3      624.11      600.36     29.65 o 
   9   5   3        6.25        3.53     12.17 o 
  10   5   3       48.61       77.55     28.77 o 
 -10   6   3        0.02       -4.42     16.95 o 
  -9   6   3       71.03       61.99     19.34 o 
  -8   6   3        0.23       -1.08     11.40 o 
  -7   6   3      540.40      525.95     46.61 o 
  -6   6   3       72.86       72.51     10.96 o 
  -5   6   3        9.95       15.75      6.51 o 
  -4   6   3      141.07      144.15     11.34 o 
  -3   6   3     2503.85     2713.37     35.83 o 
  -2   6   3      215.29      219.25      9.61 o 
  -1   6   3     1634.31     1630.98     21.70 o 
   0   6   3     2978.95     3023.39     39.56 o 
   1   6   3     2486.74     2752.92     40.75 o 
   2   6   3       12.23       11.67      3.74 o 
   3   6   3     2739.68     2883.61     35.01 o 
   4   6   3        1.83        3.32      3.98 o 
   5   6   3        2.72        2.56      4.54 o 
   6   6   3       31.10       23.31      6.92 o 
   7   6   3      246.56      262.48     20.95 o 
   8   6   3      432.03      425.06     32.91 o 
   9   6   3      279.12      263.20     45.95 o 
  10   6   3       19.48       21.40     22.45 o 
 -10   7   3        0.31       11.02     14.55 o 
  -9   7   3       55.26       31.92     18.45 o 
  -8   7   3      260.46      296.21     33.38 o 
  -7   7   3       14.10       19.08     13.43 o 
  -6   7   3      985.47      930.70     30.14 o 
  -5   7   3       82.72       67.71     10.06 o 
  -4   7   3        7.16       16.00      8.50 o 
  -3   7   3     2509.26     2408.60     34.24 o 
  -2   7   3       22.09       15.21      5.07 o 
  -1   7   3      234.30      238.78      9.68 o 
   0   7   3      458.08      451.39     13.43 o 
   1   7   3     1167.99     1224.69     17.33 o 
   2   7   3      122.19      153.25      7.79 o 
   3   7   3       31.85       35.46      5.16 o 
   4   7   3      262.42      256.39     12.12 o 
   5   7   3      270.56      266.26     13.92 o 
   6   7   3       66.20       73.93     10.26 o 
   7   7   3      178.62      166.42     18.16 o 
   8   7   3      192.48      198.78     20.82 o 
   9   7   3      242.70      245.02     24.56 o 
  10   7   3       91.81      134.76     38.25 o 
 -10   8   3      282.84      289.53     38.44 o 
  -9   8   3       68.11       82.15     21.98 o 
  -8   8   3      165.48      190.63     28.58 o 
  -7   8   3      538.07      544.09     71.99 o 
  -6   8   3      150.69      143.02     14.93 o 
  -5   8   3      829.75      739.75     30.71 o 
  -4   8   3       62.54       66.23      9.92 o 
  -3   8   3      170.10      194.48     10.41 o 
  -2   8   3     1346.78     1270.90     23.05 o 
  -1   8   3       79.31       83.87      8.10 o 
   0   8   3      303.95      334.58     12.75 o 
   1   8   3       25.26       21.89      5.68 o 
   2   8   3      136.65      118.74     10.78 o 
   3   8   3      540.25      535.30     14.02 o 
   4   8   3       29.75       39.14      6.29 o 
   5   8   3       21.06       14.93      6.99 o 
   6   8   3      537.52      593.41     26.27 o 
   7   8   3      182.49      178.67     18.73 o 
   8   8   3       38.56       45.11     12.41 o 
   9   8   3      336.34      411.87     40.90 o 
 -10   9   3        1.24        9.34     14.69 o 
  -9   9   3       18.99       24.51     16.50 o 
  -8   9   3      231.74      232.02     31.40 o 
  -7   9   3      414.30      375.10     35.06 o 
  -6   9   3       24.09       40.77     10.53 o 
  -5   9   3      895.12      819.20     28.16 o 
  -4   9   3      170.25      175.62     14.76 o 
  -3   9   3        0.85       10.52      4.82 o 
  -2   9   3       75.62       72.20      7.42 o 
  -1   9   3      852.59      845.64     17.91 o 
   0   9   3       61.24       75.70      7.91 o 
   1   9   3       37.89       43.14      8.13 o 
   2   9   3     1145.24     1200.61     26.12 o 
   3   9   3      205.32      189.87     12.97 o 
   4   9   3      123.76      118.78     12.16 o 
   5   9   3       51.39       51.77      9.85 o 
   6   9   3      242.99      287.78     18.99 o 
   7   9   3      257.69      203.51     18.09 o 
   8   9   3      147.31      158.15     20.38 o 
   9   9   3      130.62      179.81     29.58 o 
 -10  10   3       61.00       76.39     22.67 o 
  -9  10   3      168.88      180.02     30.83 o 
  -8  10   3        0.98      -18.64     17.22 o 
  -7  10   3      219.14      237.39     30.61 o 
  -6  10   3      191.78      203.10     26.71 o 
  -5  10   3     1654.67     1587.02     40.82 o 
  -4  10   3      372.92      365.70     21.35 o 
  -3  10   3       52.13       44.42      9.77 o 
  -2  10   3       39.22       50.55      6.68 o 
  -1  10   3       18.68       20.56      7.70 o 
   0  10   3      222.62      203.12     11.79 o 
   1  10   3       10.15       11.13      5.42 o 
   2  10   3        0.59       11.29      5.49 o 
   3  10   3      634.55      636.02     21.06 o 
   4  10   3      515.34      537.02     21.04 o 
   5  10   3      725.44      638.86     24.32 o 
   6  10   3       62.98       68.37     11.75 o 
   7  10   3      433.90      440.13     22.76 o 
   8  10   3        1.59       -3.54     14.07 o 
   9  10   3        1.07       -1.26     13.24 o 
  -9  11   3       89.34      100.94     25.06 o 
  -8  11   3       12.06        0.83     18.14 o 
  -7  11   3      111.70       72.65     19.45 o 
  -6  11   3      377.64      335.77     38.78 o 
  -5  11   3       10.65       15.94      9.09 o 
  -4  11   3        4.60       11.70      8.28 o 
  -3  11   3       49.37       57.77     11.67 o 
  -2  11   3        0.21        5.46      7.81 o 
  -1  11   3       48.73       33.30      7.66 o 
   0  11   3      819.09      810.22     21.19 o 
   1  11   3      408.32      430.00     16.53 o 
   2  11   3      138.43      152.08     12.12 o 
   3  11   3      777.42      801.31     24.35 o 
   4  11   3      199.30      210.98     15.86 o 
   5  11   3       79.26       82.45     12.40 o 
   6  11   3       61.65       63.97     12.05 o 
   7  11   3      104.38      111.45     15.48 o 
   8  11   3       64.93       73.53     16.63 o 
   9  11   3        4.18       13.21     15.51 o 
  -9  12   3       43.98       37.66     17.33 o 
  -8  12   3      198.79      199.43     31.38 o 
  -7  12   3       64.04       55.13     18.94 o 
  -6  12   3      116.42      143.31     24.81 o 
  -5  12   3     1321.12     1173.10     44.19 o 
  -4  12   3        0.28        2.67      8.91 o 
  -3  12   3       66.32       87.66     14.23 o 
  -2  12   3      803.43      795.81     29.47 o 
  -1  12   3     2208.70     2177.14     58.01 o 
   0  12   3     1912.75     1878.21     42.59 o 
   1  12   3      739.02      748.33     22.23 o 
   2  12   3      296.94      271.97     15.34 o 
   3  12   3      873.68      845.54     25.92 o 
   4  12   3        4.12        0.44      6.97 o 
   5  12   3        5.54        9.12      8.84 o 
   6  12   3       54.30       57.16     11.68 o 
   7  12   3       45.73       39.72     11.32 o 
   8  12   3       35.46       21.44     12.34 o 
  -9  13   3       28.47       41.78     18.98 o 
  -8  13   3       28.02        5.32     14.12 o 
  -7  13   3       83.21       85.70     22.68 o 
  -6  13   3        0.10       -0.79     11.48 o 
  -5  13   3      139.48      105.89     16.21 o 
  -4  13   3       74.53       85.83     15.32 o 
  -3  13   3       82.53       64.40     13.17 o 
  -2  13   3       27.50       27.77     11.04 o 
  -1  13   3       75.67       95.26     14.73 o 
   0  13   3        0.16        4.87      9.80 o 
   1  13   3     1307.35     1314.77     67.21 o 
   2  13   3      293.27      295.49     19.02 o 
   3  13   3      845.99      858.51     26.79 o 
   4  13   3     1202.56     1173.43     33.01 o 
   5  13   3        8.51        0.05      8.00 o 
   6  13   3        7.12       -0.07      9.58 o 
   7  13   3      208.11      197.59     19.42 o 
   8  13   3        3.19       16.42     16.53 o 
  -8  14   3        3.54       15.93     19.29 o 
  -7  14   3      111.51      121.18     25.87 o 
  -6  14   3       18.05       48.34     18.03 o 
  -5  14   3      299.98      288.74     23.10 o 
  -4  14   3      235.34      225.48     25.12 o 
  -3  14   3      186.55      201.69     20.24 o 
  -2  14   3       49.32       45.80     13.39 o 
  -1  14   3      133.06      177.90     18.96 o 
   0  14   3      226.62      245.87     21.09 o 
   1  14   3      160.77      171.96     18.81 o 
   2  14   3        2.82        6.23     10.45 o 
   3  14   3      307.14      299.53     18.01 o 
   4  14   3      316.22      305.00     19.05 o 
   5  14   3      503.00      441.11     22.84 o 
   6  14   3       48.45       72.45     13.47 o 
   7  14   3        1.98       -0.65     14.18 o 
   8  14   3        6.06       11.81     16.79 o 
  -8  15   3       71.89       69.20     33.15 o 
  -7  15   3       13.79        9.08     13.36 o 
  -6  15   3      166.08      171.62     28.76 o 
  -5  15   3       13.05       26.16     15.23 o 
  -4  15   3      109.89      109.74     17.54 o 
  -3  15   3      755.74      704.84     44.77 o 
  -2  15   3      163.50      155.99     19.19 o 
  -1  15   3       18.89       21.65     13.00 o 
   0  15   3       27.94       29.57     13.68 o 
   1  15   3      112.03      105.19     17.08 o 
   2  15   3       30.01       32.56     13.04 o 
   3  15   3     1521.92     1381.84     59.96 o 
   4  15   3     1671.61     1651.74     46.18 o 
   5  15   3       44.48       44.09     11.66 o 
   6  15   3        0.77        3.10      8.72 o 
   7  15   3       35.05       54.13     13.12 o 
  -7  16   3        7.06       37.41     16.87 o 
  -6  16   3       13.85       -5.20     17.64 o 
  -5  16   3      235.02      231.41     32.08 o 
  -4  16   3      341.87      364.50     27.09 o 
  -3  16   3      637.37      593.06     30.38 o 
  -2  16   3      148.87      125.91     23.68 o 
  -1  16   3       49.75       49.68     18.12 o 
   0  16   3      143.39      130.53     18.77 o 
   1  16   3        3.18       11.85     11.93 o 
   2  16   3        8.92       10.06     11.65 o 
   3  16   3      402.69      373.07     27.08 o 
   4  16   3       46.93       33.24     13.92 o 
   5  16   3        9.57       15.53     12.44 o 
   6  16   3       87.22       93.03     15.16 o 
   7  16   3       61.46       75.09     17.02 o 
  -7  17   3      169.30      179.30     31.16 o 
  -6  17   3      217.25      261.68     35.08 o 
  -5  17   3       88.21      111.30     24.88 o 
  -4  17   3      122.13      115.75     19.01 o 
  -3  17   3     1573.56     1587.18     49.39 o 
  -2  17   3      222.99      222.48     29.43 o 
  -1  17   3      207.15      224.91     29.13 o 
   0  17   3      226.42      198.40     24.49 o 
   1  17   3      198.13      218.25     25.94 o 
   2  17   3      148.86      172.47     21.34 o 
   3  17   3      704.26      732.78     35.18 o 
   4  17   3      520.40      529.71     30.44 o 
   5  17   3       54.49       73.43     16.65 o 
   6  17   3       32.06       23.82     14.43 o 
  -6  18   3        9.39        9.14     30.41 o 
  -5  18   3      107.36      106.78     24.80 o 
  -4  18   3     1519.69     1594.49     51.10 o 
  -3  18   3      313.98      318.23     26.92 o 
  -2  18   3      210.30      281.87     33.82 o 
  -1  18   3        6.18        5.36     18.86 o 
   0  18   3        1.64       12.87     12.23 o 
   1  18   3       61.66       36.05     13.91 o 
   2  18   3        1.47        7.56     17.77 o 
   3  18   3      157.35      198.41     23.39 o 
   4  18   3      500.50      458.95     30.30 o 
   5  18   3       58.97       57.09     21.78 o 
  -5  19   3       15.42       42.67     17.96 o 
  -4  19   3        0.07       28.98     15.65 o 
  -3  19   3      477.34      545.03     41.78 o 
  -2  19   3      187.96      198.95     30.58 o 
  -1  19   3       68.33       72.48     21.46 o 
   0  19   3       27.85       48.98     18.16 o 
   1  19   3       24.31       44.31     15.33 o 
   2  19   3       32.42       41.51     14.64 o 
   3  19   3      181.33      171.41     29.04 o 
   4  19   3       30.95       34.55     15.16 o 
   5  19   3        9.70       25.55     15.75 o 
  -4  20   3       70.79      131.12     26.50 o 
  -3  20   3       65.66       98.88     24.90 o 
  -2  20   3       63.68       97.84     24.02 o 
  -1  20   3       10.27       53.62     20.05 o 
   0  20   3        1.14        2.33     13.73 o 
   1  20   3       34.75       66.08     16.87 o 
   2  20   3        1.89        3.14     11.80 o 
   3  20   3      323.54      335.21     29.71 o 
   4  20   3        6.63       23.62     12.62 o 
  -3  21   3       16.01       53.53     19.80 o 
  -2  21   3        0.53       20.56     16.39 o 
  -1  21   3       68.61       93.65     23.72 o 
   0  21   3       32.83       83.40     21.06 o 
   1  21   3      178.78      206.40     26.46 o 
   2  21   3       20.15       36.20     13.36 o 
 -11   0   4      206.76      275.25     69.26 o 
 -10   0   4       19.83       43.71     30.41 o 
  -9   0   4       43.45       42.79     28.11 o 
  -8   0   4     2768.40     2873.21    135.95 o 
  -7   0   4      133.95      128.11     34.50 o 
  -6   0   4     2406.79     2182.82     99.41 o 
  -4   0   4      577.14      507.70     36.21 o 
  -3   0   4      191.74      188.64     14.38 o 
  -2   0   4     2657.53     2376.00     44.63 o 
  -1   0   4    17987.78    17843.01    233.49 o 
   0   0   4      117.92      106.88      9.45 o 
   1   0   4        0.32       -2.90      7.18 o 
   2   0   4      113.82      117.06      8.97 o 
   3   0   4     1377.64     1370.73     34.80 o 
   4   0   4     1490.78     1680.83     45.05 o 
   5   0   4     3562.08     3674.19     78.11 o 
   6   0   4     2317.87     2288.75     90.26 o 
   7   0   4     1123.84     1126.99     67.22 o 
   8   0   4      369.20      325.54     46.02 o 
   9   0   4      451.10      444.17     54.84 o 
  10   0   4       66.95       85.06     28.51 o 
 -11   1   4       19.50       40.18     35.06 o 
 -10   1   4      337.57      381.29     92.40 o 
  -9   1   4       29.26       34.17     18.66 o 
  -8   1   4      228.28      274.23     36.91 o 
  -7   1   4      776.72      702.82     44.86 o 
  -6   1   4      502.77      449.62     30.75 o 
  -5   1   4     1431.18     1467.67     50.45 o 
  -4   1   4      824.68      828.30     37.66 o 
  -3   1   4        1.12        0.85      3.82 o 
  -2   1   4     8638.78     8490.92     79.14 o 
  -1   1   4    64971.02    65085.32    433.47 o 
   0   1   4    30146.65    30374.38    466.88 o 
   1   1   4     8687.61     9017.36    174.57 o 
   2   1   4     3646.04     3503.16     37.63 o 
   3   1   4     1742.92     1776.67     27.98 o 
   4   1   4     6283.27     7031.44     77.66 o 
   5   1   4      432.39      521.45     29.28 o 
   6   1   4     1599.39     1578.22     52.14 o 
   7   1   4      159.65      168.54     18.66 o 
   8   1   4      306.67      298.00     39.47 o 
   9   1   4       53.50       67.42     18.93 o 
  10   1   4       33.51       77.46     20.76 o 
 -11   2   4        7.29       26.34     23.95 o 
 -10   2   4        0.38       23.42     20.57 o 
  -9   2   4      211.72      253.27     67.64 o 
  -8   2   4       46.79       87.71     25.99 o 
  -7   2   4     1032.75      964.42     48.61 o 
  -6   2   4       94.62      102.02     19.06 o 
  -5   2   4       28.30       38.83     12.84 o 
  -4   2   4     1788.07     1957.88     41.92 o 
  -3   2   4     4718.89     4741.45     56.09 o 
  -2   2   4     8377.86     8274.18     77.65 o 
  -1   2   4    20038.74    20296.78    137.92 o 
   0   2   4      816.79      788.00     14.13 o 
   1   2   4    39132.49    40200.13    332.55 o 
   2   2   4      456.30      476.44     11.69 o 
   3   2   4     2273.04     2341.63     33.49 o 
   4   2   4     1368.09     1547.18     29.80 o 
   5   2   4        3.44        4.90      5.22 o 
   6   2   4      333.86      301.76     20.36 o 
   7   2   4        0.05       -3.28      7.56 o 
   8   2   4       21.51       12.88     10.55 o 
   9   2   4      121.20       92.72     20.72 o 
  10   2   4      257.33      320.91     35.32 o 
 -11   3   4       25.28       53.01     27.69 o 
 -10   3   4        3.09        6.59     21.54 o 
  -9   3   4        3.95        6.75     19.41 o 
  -8   3   4      374.93      362.63     36.77 o 
  -7   3   4        9.15        5.83     11.28 o 
  -6   3   4     1031.57      952.70     48.29 o 
  -5   3   4      519.78      559.30     58.10 o 
  -4   3   4      241.27      237.10     10.14 o 
  -3   3   4     1661.15     1757.17     24.75 o 
  -2   3   4     5207.90     4916.31     38.35 o 
  -1   3   4     2633.18     2474.09     26.26 o 
   0   3   4    11574.93    12064.43     86.13 o 
   1   3   4     3697.55     3748.16     37.66 o 
   2   3   4     8318.48     8491.55    127.17 o 
   3   3   4     1146.84     1207.45     35.31 o 
   4   3   4     1467.80     1635.08     30.84 o 
   5   3   4      130.20      131.81     12.82 o 
   6   3   4       99.25       96.59     12.94 o 
   7   3   4      526.84      481.72     26.44 o 
   8   3   4       67.12       64.65     19.07 o 
   9   3   4       18.32       34.26     17.71 o 
  10   3   4       41.97       74.04     19.09 o 
 -11   4   4       67.47      156.61    152.60 o 
 -10   4   4       42.08       98.66     41.08 o 
  -9   4   4      240.71      198.68     31.54 o 
  -8   4   4      526.87      485.47     60.86 o 
  -7   4   4      162.47      192.69     26.89 o 
  -6   4   4      552.24      482.81     78.93 o 
  -5   4   4      445.40      483.33     18.21 o 
  -4   4   4     1066.85     1006.35     20.81 o 
  -3   4   4      316.00      313.74     10.58 o 
  -2   4   4     3445.72     3755.90     64.27 o 
  -1   4   4    30755.75    31648.34    210.82 o 
   0   4   4     1925.85     1915.48     26.25 o 
   1   4   4       50.10       58.92      4.82 o 
   2   4   4     1356.89     1287.09     18.97 o 
   3   4   4      215.48      195.47     10.67 o 
   4   4   4     1316.57     1470.52     29.21 o 
   5   4   4      153.20      156.74     12.34 o 
   6   4   4        6.16       -0.86      5.45 o 
   7   4   4     3480.84     3426.34     68.06 o 
   8   4   4     4265.78     4039.60    136.14 o 
   9   4   4       27.50       53.42     16.23 o 
  10   4   4       27.48       75.48     18.87 o 
 -10   5   4       57.02       76.50     33.38 o 
  -9   5   4       30.91       43.37     31.50 o 
  -8   5   4      445.37      446.12     38.43 o 
  -7   5   4      321.56      312.16     52.50 o 
  -6   5   4      121.44      123.10     12.22 o 
  -5   5   4      148.70      157.95     29.42 o 
  -4   5   4        7.29        9.33      4.48 o 
  -3   5   4      188.92      175.99      9.22 o 
  -2   5   4     2910.02     2772.66     40.13 o 
  -1   5   4      473.61      402.93     10.90 o 
   0   5   4     6768.84     7143.21     57.56 o 
   1   5   4      714.80      668.15     18.97 o 
   2   5   4      172.64      170.81      7.60 o 
   3   5   4      328.05      390.48     11.95 o 
   4   5   4      413.46      434.19     15.81 o 
   5   5   4       33.47       33.31      7.19 o 
   6   5   4      732.23      736.22     24.84 o 
   7   5   4     1324.07     1276.72     35.53 o 
   8   5   4       86.60       94.62     16.37 o 
   9   5   4        0.06        2.59     11.52 o 
  10   5   4       16.76       28.57     20.54 o 
 -10   6   4        6.27       16.93     15.49 o 
  -9   6   4      143.33      179.99     58.82 o 
  -8   6   4      177.17      166.31     33.41 o 
  -7   6   4       86.84       91.08     20.99 o 
  -6   6   4       44.65       33.76      8.64 o 
  -5   6   4      280.02      261.30     24.12 o 
  -4   6   4     2776.15     2797.59     39.31 o 
  -3   6   4     1732.01     1820.80     33.16 o 
  -2   6   4      204.08      248.59      9.38 o 
  -1   6   4      590.52      591.15     21.82 o 
   0   6   4     8010.82     8174.24     91.63 o 
   1   6   4     4906.08     5139.14     46.28 o 
   2   6   4      945.30      958.64     17.07 o 
   3   6   4     3495.19     3712.11     41.58 o 
   4   6   4      101.14      110.47      8.52 o 
   5   6   4        0.94        2.63      4.23 o 
   6   6   4      121.01      143.13     13.44 o 
   7   6   4     1110.11     1071.93     32.50 o 
   8   6   4      425.81      382.79     34.37 o 
   9   6   4       26.25       49.64     24.82 o 
  10   6   4      184.61      215.34     46.21 o 
 -10   7   4        1.16       -3.03     12.19 o 
  -9   7   4      420.19      309.69     45.98 o 
  -8   7   4     1136.83      992.31     83.81 o 
  -7   7   4       56.93       52.70     16.73 o 
  -6   7   4      563.45      595.90     36.54 o 
  -5   7   4      119.78      120.12     13.01 o 
  -4   7   4     5786.39     5869.44     65.03 o 
  -3   7   4      157.10      151.06      9.52 o 
  -2   7   4     2605.85     2639.79     31.34 o 
  -1   7   4       19.94        8.66      4.32 o 
   0   7   4     1209.36     1200.39     20.32 o 
   1   7   4        7.97       12.21      4.07 o 
   2   7   4      202.06      216.26      9.25 o 
   3   7   4     2027.88     2213.46     35.43 o 
   4   7   4       48.59       58.31      6.98 o 
   5   7   4        0.52       -5.24      3.89 o 
   6   7   4      402.51      403.12     16.93 o 
   7   7   4        1.91       12.24      8.22 o 
   8   7   4        4.39       18.80      9.75 o 
   9   7   4        5.58       34.27     14.68 o 
 -10   8   4      127.12      159.86     30.18 o 
  -9   8   4      402.94      366.37     40.17 o 
  -8   8   4        6.08       -3.75     12.31 o 
  -7   8   4       47.46      105.53     23.04 o 
  -6   8   4      852.33      776.71     70.31 o 
  -5   8   4        4.77       17.06      7.63 o 
  -4   8   4       45.42       59.38      7.99 o 
  -3   8   4      149.38      116.46      9.05 o 
  -2   8   4      864.71      942.94     18.50 o 
  -1   8   4     5201.22     5520.27     59.70 o 
   0   8   4    10610.93    11152.12     87.46 o 
   1   8   4     3010.28     3178.62     34.06 o 
   2   8   4      183.61      236.86     10.18 o 
   3   8   4      653.72      689.15     16.24 o 
   4   8   4      649.24      632.86     17.08 o 
   5   8   4       15.89       19.29      6.71 o 
   6   8   4      543.62      511.59     22.13 o 
   7   8   4      243.99      234.97     18.76 o 
   8   8   4      669.07      654.46     37.94 o 
   9   8   4      326.80      376.77     36.55 o 
 -10   9   4      114.80      100.85     25.21 o 
  -9   9   4      644.64      655.56     46.89 o 
  -8   9   4        0.00        3.41     12.83 o 
  -7   9   4      639.35      694.53     71.76 o 
  -6   9   4       56.90       39.30     15.28 o 
  -5   9   4      274.70      291.47     18.70 o 
  -4   9   4      334.14      309.56     17.97 o 
  -3   9   4     1004.27      973.73     21.98 o 
  -2   9   4      751.04      745.41     17.02 o 
  -1   9   4      452.34      433.51     16.00 o 
   0   9   4     1250.46     1299.46     32.39 o 
   1   9   4      666.37      714.00     19.44 o 
   2   9   4        3.00        7.33      4.98 o 
   3   9   4     1443.29     1459.48     31.19 o 
   4   9   4       17.37       25.47      6.93 o 
   5   9   4       90.74       95.70     11.82 o 
   6   9   4      115.35      108.95     14.04 o 
   7   9   4     1533.44     1406.01     38.98 o 
   8   9   4        0.73       -3.81      9.44 o 
   9   9   4       14.75       15.05     13.48 o 
 -10  10   4        0.47       38.39     17.62 o 
  -9  10   4        0.75       21.63     14.88 o 
  -8  10   4       36.38       37.23     17.51 o 
  -7  10   4      514.07      477.94     37.42 o 
  -6  10   4      743.16      768.29     70.87 o 
  -5  10   4      456.90      479.32     22.79 o 
  -4  10   4      267.44      317.35     19.39 o 
  -3  10   4      135.70      149.21     10.04 o 
  -2  10   4       81.63      105.20      8.60 o 
  -1  10   4      501.47      547.22     23.27 o 
   0  10   4     4945.51     5275.12     60.87 o 
   1  10   4        1.06        5.62      5.55 o 
   2  10   4       69.06       70.21      9.07 o 
   3  10   4        6.15       20.31      6.89 o 
   4  10   4      391.92      394.02     18.57 o 
   5  10   4       94.70      118.20     13.53 o 
   6  10   4      351.88      362.17     20.80 o 
   7  10   4        0.88       -5.62      7.49 o 
   8  10   4      369.79      342.93     27.85 o 
   9  10   4        1.64       24.56     21.86 o 
  -9  11   4        9.95       21.85     15.72 o 
  -8  11   4      677.43      591.31     44.15 o 
  -7  11   4      329.63      278.28     60.57 o 
  -6  11   4      134.68      116.11     29.20 o 
  -5  11   4      240.70      229.91     20.97 o 
  -4  11   4      425.42      421.14     22.00 o 
  -3  11   4      450.52      412.04     21.51 o 
  -2  11   4       14.58       39.96      9.23 o 
  -1  11   4     2217.58     2296.92     37.05 o 
   0  11   4        3.26        9.13      6.68 o 
   1  11   4       14.86       18.46      6.99 o 
   2  11   4      581.12      510.59     18.95 o 
   3  11   4     1942.96     1872.56     37.59 o 
   4  11   4        2.82        3.54      7.03 o 
   5  11   4      693.54      689.54     25.92 o 
   6  11   4      230.99      241.89     19.01 o 
   7  11   4       38.48       45.74     13.63 o 
   8  11   4       14.17       24.56     13.02 o 
   9  11   4       14.79       38.78     23.17 o 
  -9  12   4      398.23      428.11     43.77 o 
  -8  12   4        2.10        4.64     12.90 o 
  -7  12   4       14.28       13.91     13.82 o 
  -6  12   4       93.11      122.77     23.58 o 
  -5  12   4       30.07       36.86     15.78 o 
  -4  12   4      890.33      877.99     32.02 o 
  -3  12   4      782.23      729.87     28.65 o 
  -2  12   4      168.99      163.91     16.97 o 
  -1  12   4     2508.22     2475.53     65.68 o 
   0  12   4     3263.95     3294.10     92.83 o 
   1  12   4       67.13       66.71      9.95 o 
   2  12   4       37.81       38.49      8.17 o 
   3  12   4        5.02        7.10      7.04 o 
   4  12   4      155.07      146.83     14.84 o 
   5  12   4        0.11        8.64      8.42 o 
   6  12   4       24.50       37.44     10.10 o 
   7  12   4       50.14       33.85     13.42 o 
   8  12   4        4.17        8.64     11.89 o 
  -9  13   4       40.73       68.94     22.54 o 
  -8  13   4      213.79      209.71     32.62 o 
  -7  13   4        2.27        5.59     16.06 o 
  -6  13   4      601.89      657.57     43.58 o 
  -5  13   4     1083.91     1120.62     52.67 o 
  -4  13   4       20.64       34.11     12.70 o 
  -3  13   4      177.11      166.09     19.27 o 
  -2  13   4       43.09       32.73     14.81 o 
  -1  13   4        0.00       -3.88      8.77 o 
   0  13   4        0.90        3.70      9.56 o 
   1  13   4      128.17      120.73     12.33 o 
   2  13   4        9.57       10.74      7.55 o 
   3  13   4       99.78       96.77     12.39 o 
   4  13   4      391.45      379.42     20.52 o 
   5  13   4      575.28      533.53     24.15 o 
   6  13   4        6.52       20.99      9.22 o 
   7  13   4       78.53      113.98     21.67 o 
   8  13   4       20.91       11.82     23.11 o 
  -8  14   4      273.39      229.68     34.59 o 
  -7  14   4       69.83       74.66     23.09 o 
  -6  14   4       99.49       78.70     22.02 o 
  -5  14   4      897.40      877.16     48.09 o 
  -4  14   4      742.01      809.36     33.02 o 
  -3  14   4      207.00      216.11     20.63 o 
  -2  14   4       45.97       36.08     15.83 o 
  -1  14   4      301.42      269.58     21.92 o 
   0  14   4        0.32       -6.25     10.08 o 
   1  14   4        2.45       -3.51      9.45 o 
   2  14   4        6.37       10.07     10.73 o 
   3  14   4      607.17      617.60     24.33 o 
   4  14   4      691.88      697.04     29.99 o 
   5  14   4       99.89      117.39     15.14 o 
   6  14   4       88.41       85.35     14.84 o 
   7  14   4       91.71      110.48     18.51 o 
  -8  15   4        6.16       16.09     14.52 o 
  -7  15   4       44.27       64.20     22.39 o 
  -6  15   4       17.36       24.37     15.01 o 
  -5  15   4      185.28      172.79     27.81 o 
  -4  15   4      406.99      376.29     25.59 o 
  -3  15   4        1.99      -14.95      9.97 o 
  -2  15   4       97.44      134.24     22.97 o 
  -1  15   4      662.64      642.16     30.90 o 
   0  15   4        6.10       -4.02     11.46 o 
   1  15   4        7.34       15.46     11.68 o 
   2  15   4      246.33      286.39     23.09 o 
   3  15   4      199.06      194.71     20.40 o 
   4  15   4      706.11      743.40     28.18 o 
   5  15   4       16.85       14.97      9.72 o 
   6  15   4       57.47       68.19     13.10 o 
   7  15   4        2.85       24.84     13.74 o 
  -7  16   4       36.58       26.48     21.89 o 
  -6  16   4      149.38      169.47     30.32 o 
  -5  16   4        4.45       17.79     15.35 o 
  -4  16   4      530.94      516.60     39.07 o 
  -3  16   4      986.73      949.67     37.06 o 
  -2  16   4      102.98      125.11     23.67 o 
  -1  16   4        4.76       -1.38     10.38 o 
   0  16   4       53.83       49.36     14.90 o 
   1  16   4      268.89      269.03     23.50 o 
   2  16   4        3.72       10.66     11.77 o 
   3  16   4      343.01      346.76     25.40 o 
   4  16   4      317.18      345.60     26.54 o 
   5  16   4        0.73       -2.84     12.02 o 
   6  16   4      129.37      164.77     18.61 o 
   7  16   4        7.53        7.20     21.21 o 
  -7  17   4        3.32        4.64     19.19 o 
  -6  17   4       11.71       22.77     16.67 o 
  -5  17   4      350.11      338.35     38.21 o 
  -4  17   4       31.27       29.06     18.18 o 
  -3  17   4      768.46      721.69     44.22 o 
  -2  17   4       10.45       32.68     17.15 o 
  -1  17   4       43.61       51.73     15.02 o 
   0  17   4       42.24       49.23     14.54 o 
   1  17   4       21.45       44.26     20.62 o 
   2  17   4       84.75      110.96     18.50 o 
   3  17   4      164.96      197.48     22.78 o 
   4  17   4       12.12        7.30     11.24 o 
   5  17   4       16.73       30.23     13.03 o 
   6  17   4        0.02       -1.33     14.91 o 
  -6  18   4       50.66       60.64     21.89 o 
  -5  18   4      136.54      154.20     39.66 o 
  -4  18   4     1321.93     1388.73     85.75 o 
  -3  18   4       22.79       36.09     17.71 o 
  -2  18   4        8.45       10.31     15.38 o 
  -1  18   4        3.73       16.86     15.78 o 
   0  18   4        7.41       19.16     13.16 o 
   1  18   4       15.65       33.08     14.00 o 
   2  18   4     2165.49     2132.00     89.69 o 
   3  18   4     1594.01     1678.83     53.18 o 
   4  18   4        5.49        6.79     10.51 o 
   5  18   4        0.95        9.02     22.48 o 
  -5  19   4        0.75       -6.24     26.00 o 
  -4  19   4       13.89       59.10     20.40 o 
  -3  19   4        1.80       12.43     16.26 o 
  -2  19   4      125.19      157.36     28.65 o 
  -1  19   4      143.03      147.12     27.66 o 
   0  19   4       19.50       27.50     13.75 o 
   1  19   4       92.36      121.34     19.70 o 
   2  19   4      192.93      225.11     24.68 o 
   3  19   4        0.00       26.33     13.26 o 
   4  19   4       26.61       45.99     14.47 o 
  -4  20   4       12.29       16.72     14.57 o 
  -3  20   4        2.31        6.34     14.62 o 
  -2  20   4        0.67       27.61     17.20 o 
  -1  20   4      197.68      230.72     32.55 o 
   0  20   4      292.12      349.84     29.90 o 
   1  20   4      124.41      140.11     21.72 o 
   2  20   4       40.30       68.43     16.53 o 
   3  20   4       20.73       56.87     15.38 o 
  -3  21   4      224.59      206.77     40.95 o 
  -2  21   4       33.36       91.00     23.27 o 
  -1  21   4        1.10       24.17     15.48 o 
   0  21   4        1.06       44.03     16.91 o 
   1  21   4       15.27       32.30     13.31 o 
   2  21   4        3.21        7.35     13.70 o 
 -11   1   5       50.50       73.52     30.57 o 
 -10   1   5        3.36       13.72     16.99 o 
  -9   1   5      172.84      242.15     39.43 o 
  -8   1   5      412.71      434.24    123.27 o 
  -7   1   5      668.68      610.53     54.21 o 
  -6   1   5       10.82       16.22     10.74 o 
  -5   1   5      198.41      243.48     22.32 o 
  -4   1   5     2426.25     2649.63     43.26 o 
  -3   1   5     2818.64     2900.86     41.24 o 
  -2   1   5     4607.47     4581.68     41.36 o 
  -1   1   5       49.12       29.69      4.05 o 
   0   1   5    25328.37    24675.21    193.68 o 
   1   1   5        8.43        6.81      3.73 o 
   2   1   5      233.17      239.80      9.62 o 
   3   1   5     1492.04     1654.65     26.87 o 
   4   1   5     5873.09     6606.75     73.68 o 
   5   1   5        1.20        4.63      5.26 o 
   6   1   5      416.65      385.74     18.83 o 
   7   1   5      124.31      154.00     18.23 o 
   8   1   5       81.09       80.31     18.43 o 
   9   1   5        2.55       -5.43     10.91 o 
  10   1   5      232.47      332.23     36.01 o 
 -11   2   5      146.99      185.36     47.27 o 
 -10   2   5        0.48       11.97     19.81 o 
  -9   2   5     1806.71     2175.49    346.25 o 
  -8   2   5       38.08       27.08     20.08 o 
  -7   2   5      102.27       89.49     45.62 o 
  -6   2   5      240.75      217.59     29.33 o 
  -5   2   5       27.07       30.42     10.59 o 
  -4   2   5      640.93      769.13     25.95 o 
  -3   2   5      470.26      518.86     16.54 o 
  -2   2   5     5936.79     5763.56     50.36 o 
  -1   2   5     2046.65     2027.30     28.44 o 
   0   2   5       13.42        9.09      7.33 o 
   1   2   5       44.36       54.35      5.34 o 
   2   2   5     2166.97     2183.64     36.86 o 
   3   2   5      258.74      246.62     10.14 o 
   4   2   5      587.28      631.62     19.78 o 
   5   2   5      269.27      278.06     17.92 o 
   6   2   5      363.45      360.44     18.21 o 
   7   2   5      888.47      879.70     34.25 o 
   8   2   5      117.95      130.42     22.93 o 
   9   2   5       19.70       33.80     15.75 o 
  10   2   5      109.91      136.84     24.80 o 
 -11   3   5       85.64      141.32     60.93 o 
 -10   3   5       46.30       90.04     62.31 o 
  -9   3   5        2.66        7.11     41.71 o 
  -8   3   5     1552.98     1462.35    128.67 o 
  -7   3   5       86.99      127.48     22.74 o 
  -6   3   5        1.39       10.92      9.83 o 
  -5   3   5       92.60       65.63     14.50 o 
  -4   3   5     1680.71     1477.39     28.92 o 
  -3   3   5      290.93      309.44      8.67 o 
  -2   3   5      209.02      156.86      7.83 o 
  -1   3   5    14019.66    14134.03    101.81 o 
   0   3   5       48.08       56.78      5.13 o 
   1   3   5     6298.73     6583.76     82.85 o 
   2   3   5     2284.44     2372.55     51.39 o 
   3   3   5      193.19      232.34     10.20 o 
   4   3   5      164.99      141.65     10.13 o 
   5   3   5      161.97      159.66     12.24 o 
   6   3   5      122.90      118.29     15.04 o 
   7   3   5     1474.32     1449.15     43.99 o 
   8   3   5      944.98      886.03     45.34 o 
   9   3   5        6.36       19.75     13.36 o 
  10   3   5        0.72        9.07     16.92 o 
 -11   4   5       66.76      125.97     68.76 o 
 -10   4   5        2.70       -0.27     19.60 o 
  -9   4   5      124.61      136.85     28.00 o 
  -8   4   5     1049.41     1000.51     54.10 o 
  -7   4   5     1151.55     1169.46     64.35 o 
  -6   4   5        0.60        1.76      8.11 o 
  -5   4   5     1696.30     1721.86     35.12 o 
  -4   4   5     1544.68     1539.22     53.16 o 
  -3   4   5     2113.95     2027.66     25.67 o 
  -2   4   5     3942.26     3881.14     40.07 o 
  -1   4   5     9418.90     9366.63    109.90 o 
   0   4   5    11840.35    12133.39     89.19 o 
   1   4   5        5.19       15.16      3.84 o 
   2   4   5      648.53      662.34     13.56 o 
   3   4   5     3447.05     3777.32     46.00 o 
   4   4   5       62.59       52.62      7.46 o 
   5   4   5      493.60      461.96     17.89 o 
   6   4   5       29.95       34.83      8.03 o 
   7   4   5      133.34      152.13     18.32 o 
   8   4   5      799.22      840.63     44.30 o 
   9   4   5       42.52       64.41     17.54 o 
  10   4   5        1.92        4.48     18.76 o 
 -10   5   5       88.94      101.98     37.59 o 
  -9   5   5      234.15      261.52     35.21 o 
  -8   5   5     1760.61     1588.93     67.72 o 
  -7   5   5        8.38        7.77     12.09 o 
  -6   5   5        0.73       -3.88      7.96 o 
  -5   5   5        6.66        2.67      6.23 o 
  -4   5   5      708.87      667.86     16.93 o 
  -3   5   5      404.88      428.60     13.04 o 
  -2   5   5      254.26      316.44     11.00 o 
  -1   5   5     1587.24     1557.13     22.07 o 
   0   5   5     3973.55     4204.96     39.63 o 
   1   5   5    11043.14    11597.51     87.89 o 
   2   5   5    17937.94    20118.34    163.98 o 
   3   5   5     1507.43     1570.88     24.48 o 
   4   5   5      380.59      352.37     14.15 o 
   5   5   5        7.07        9.35      5.40 o 
   6   5   5      647.64      691.42     23.92 o 
   7   5   5     2997.97     3077.50     78.27 o 
   8   5   5      738.31      784.85     42.56 o 
   9   5   5        0.21       15.40     19.35 o 
  10   5   5      121.18      121.86     38.18 o 
 -10   6   5       22.50       26.94     16.29 o 
  -9   6   5      304.57      257.52     35.20 o 
  -8   6   5       27.48       30.94     15.69 o 
  -7   6   5      189.88      152.52     25.22 o 
  -6   6   5       37.50       22.66     14.71 o 
  -5   6   5       19.66       29.99      8.53 o 
  -4   6   5      715.82      780.25     21.01 o 
  -3   6   5      113.46      158.84      9.80 o 
  -2   6   5        9.86       23.65      5.33 o 
  -1   6   5      409.25      385.81     11.60 o 
   0   6   5     3700.68     3820.16     38.07 o 
   1   6   5     3303.82     3392.44     47.01 o 
   2   6   5     1594.55     1570.16     23.11 o 
   3   6   5     1329.48     1565.39     31.78 o 
   4   6   5      626.91      674.71     17.58 o 
   5   6   5      104.13      113.17      9.80 o 
   6   6   5      183.39      162.85     14.26 o 
   7   6   5      708.41      708.72     31.01 o 
   8   6   5       65.05       96.25     31.67 o 
   9   6   5        1.54        4.08     19.55 o 
 -10   7   5      231.43      291.33     38.82 o 
  -9   7   5       99.31      138.80     30.25 o 
  -8   7   5      254.55      220.07     51.45 o 
  -7   7   5     1266.63     1083.01    106.22 o 
  -6   7   5      381.96      353.49     32.11 o 
  -5   7   5      940.16      924.25     36.42 o 
  -4   7   5       43.35       44.97      7.58 o 
  -3   7   5    10308.56    10395.31    130.76 o 
  -2   7   5      158.16      151.25     10.19 o 
  -1   7   5      621.72      614.50     14.89 o 
   0   7   5     1007.64      973.96     17.30 o 
   1   7   5      405.48      351.91     11.22 o 
   2   7   5      251.46      274.77     16.51 o 
   3   7   5      154.07      155.87      9.18 o 
   4   7   5      224.21      229.49     11.30 o 
   5   7   5        2.63        2.28      4.41 o 
   6   7   5      446.09      395.93     19.33 o 
   7   7   5      638.09      644.86     38.49 o 
   8   7   5     2296.18     2087.89     70.17 o 
   9   7   5       38.77       42.90     16.26 o 
 -10   8   5      340.64      321.74     40.80 o 
  -9   8   5      116.45      101.09     24.36 o 
  -8   8   5     1335.28     1196.46     70.80 o 
  -7   8   5      351.69      316.89     43.29 o 
  -6   8   5        2.20       -0.35      9.68 o 
  -5   8   5      138.57      117.95     12.52 o 
  -4   8   5       29.71       40.97      6.99 o 
  -3   8   5        6.21       17.62      5.63 o 
  -2   8   5     2014.23     2274.92     35.24 o 
  -1   8   5     1841.10     1989.26     36.02 o 
   0   8   5     2301.97     2441.79     36.07 o 
   1   8   5      183.33      173.09      8.89 o 
   2   8   5      274.32      252.00     12.82 o 
   3   8   5        9.39        8.00      4.64 o 
   4   8   5      165.71      171.67     10.62 o 
   5   8   5       17.58       24.32      7.30 o 
   6   8   5       58.14       64.99     10.53 o 
   7   8   5      154.09      174.62     19.96 o 
   8   8   5      549.75      510.06     36.16 o 
   9   8   5       13.60       29.29     22.45 o 
 -10   9   5       31.78       41.46     17.09 o 
  -9   9   5       80.28       99.39     24.95 o 
  -8   9   5        0.01        3.51     12.54 o 
  -7   9   5        2.31       -2.05     11.66 o 
  -6   9   5     1948.74     1859.68     68.96 o 
  -5   9   5      380.38      354.94     19.56 o 
  -4   9   5      139.91      163.60     11.48 o 
  -3   9   5       34.37       44.21      8.74 o 
  -2   9   5     1272.57     1229.09     25.83 o 
  -1   9   5     1056.94     1093.29     24.74 o 
   0   9   5      463.42      437.05     14.10 o 
   1   9   5      185.19      218.10     13.58 o 
   2   9   5      333.05      328.21     14.50 o 
   3   9   5       26.43       34.62      7.48 o 
   4   9   5      152.49      155.97     13.18 o 
   5   9   5      306.50      292.45     17.37 o 
   6   9   5        5.45       15.21      8.01 o 
   7   9   5       71.31      108.30     17.25 o 
   8   9   5      283.40      323.89     33.49 o 
   9   9   5        7.88       17.82     13.83 o 
 -10  10   5      225.34      282.28     39.35 o 
  -9  10   5       17.50       19.11     16.90 o 
  -8  10   5        3.04        8.83     13.42 o 
  -7  10   5      218.73      183.88     28.43 o 
  -6  10   5      314.51      297.27     75.31 o 
  -5  10   5      349.75      353.30     29.12 o 
  -4  10   5      174.59      178.63     15.86 o 
  -3  10   5      424.25      374.84     23.90 o 
  -2  10   5      117.48      143.36     11.12 o 
  -1  10   5        1.31        1.28      6.34 o 
   0  10   5       21.30       12.92      6.66 o 
   1  10   5     1083.13     1039.87     24.85 o 
   2  10   5      918.41      938.45     24.27 o 
   3  10   5     1849.74     1934.63     54.63 o 
   4  10   5      361.23      317.11     17.38 o 
   5  10   5        3.91        6.08      7.02 o 
   6  10   5        1.29        8.20      7.92 o 
   7  10   5       11.19       -0.44     10.46 o 
   8  10   5       32.88       24.36     24.82 o 
   9  10   5      143.56      123.21     24.48 o 
  -9  11   5        8.70       -1.24     13.17 o 
  -8  11   5       45.03       36.23     17.53 o 
  -7  11   5       36.55       25.87     15.23 o 
  -6  11   5      181.95      208.02     28.37 o 
  -5  11   5      292.79      243.08     27.52 o 
  -4  11   5       38.28       36.53     10.66 o 
  -3  11   5      503.80      528.46     28.59 o 
  -2  11   5       76.35       87.03     13.64 o 
  -1  11   5       12.95       29.04      8.33 o 
   0  11   5      289.36      276.67     14.77 o 
   1  11   5      273.10      281.23     15.10 o 
   2  11   5      124.56      106.57     11.31 o 
   3  11   5      378.43      397.88     20.36 o 
   4  11   5      754.09      765.01     25.70 o 
   5  11   5       99.61      111.58     13.54 o 
   6  11   5      163.87      171.43     17.00 o 
   7  11   5       51.73       57.25     15.02 o 
   8  11   5        0.63       23.44     13.89 o 
  -9  12   5       92.88       77.39     20.80 o 
  -8  12   5        0.65       12.40     15.14 o 
  -7  12   5      251.80      231.96     32.13 o 
  -6  12   5      235.85      221.55     32.82 o 
  -5  12   5     1409.25     1318.97     55.74 o 
  -4  12   5     1283.22     1204.79     36.67 o 
  -3  12   5      898.12      875.03     31.04 o 
  -2  12   5       51.84       55.62     12.94 o 
  -1  12   5       28.15       19.78     10.20 o 
   0  12   5        2.21       -0.54      7.25 o 
   1  12   5      569.87      523.97     19.94 o 
   2  12   5        2.51        2.61      6.66 o 
   3  12   5       64.09       68.00     11.05 o 
   4  12   5      406.49      426.77     20.56 o 
   5  12   5      137.84      141.63     15.21 o 
   6  12   5      367.25      377.35     22.18 o 
   7  12   5       55.34       60.28     15.37 o 
   8  12   5        8.45        6.28     12.69 o 
  -9  13   5        0.42        5.58     13.33 o 
  -8  13   5        0.59      -12.94     20.64 o 
  -7  13   5      696.92      677.91     49.28 o 
  -6  13   5        7.42        2.51     11.87 o 
  -5  13   5        0.83       15.17     13.37 o 
  -4  13   5     3485.19     3397.57     65.61 o 
  -3  13   5      444.27      476.10     29.76 o 
  -2  13   5      147.82      162.05     18.34 o 
  -1  13   5        9.36       16.90     10.85 o 
   0  13   5       24.45       21.81     11.46 o 
   1  13   5      406.12      420.87     23.67 o 
   2  13   5       61.84       69.88     11.16 o 
   3  13   5     1188.47     1151.62     31.42 o 
   4  13   5        0.90        5.35      7.35 o 
   5  13   5      135.31      143.99     16.05 o 
   6  13   5        2.91       -5.13      9.73 o 
   7  13   5       31.80       33.20     13.44 o 
   8  13   5        0.19        5.56     14.12 o 
  -8  14   5       22.99       11.96     15.11 o 
  -7  14   5        0.18        3.58     12.47 o 
  -6  14   5        2.37        5.24     12.64 o 
  -5  14   5     1858.90     1825.14     69.19 o 
  -4  14   5        0.05        9.64     10.46 o 
  -3  14   5     2425.90     2476.22    200.56 o 
  -2  14   5      464.34      377.02     24.97 o 
  -1  14   5        8.66        3.95     11.06 o 
   0  14   5       13.42       13.86     11.35 o 
   1  14   5      109.12       93.42     15.83 o 
   2  14   5       63.25       77.71     12.29 o 
   3  14   5     5183.84     5097.93     72.56 o 
   4  14   5     3383.02     3278.85     68.28 o 
   5  14   5       44.89       63.00     12.48 o 
   6  14   5      251.94      267.91     25.03 o 
   7  14   5       66.95       90.16     18.51 o 
  -8  15   5       84.76       95.93     23.93 o 
  -7  15   5        1.51       -0.51     16.16 o 
  -6  15   5        7.37       12.14     13.84 o 
  -5  15   5        2.23        1.52     11.75 o 
  -4  15   5      150.69      148.78     26.73 o 
  -3  15   5      329.71      360.76     33.26 o 
  -2  15   5        0.84        3.20     13.13 o 
  -1  15   5       29.70       41.27     13.78 o 
   0  15   5      485.57      498.17     27.97 o 
   1  15   5     1507.61     1524.60     45.08 o 
   2  15   5        0.10        7.76     11.26 o 
   3  15   5       68.10       70.15     15.59 o 
   4  15   5      477.86      491.61     23.73 o 
   5  15   5       66.35       75.20     13.46 o 
   6  15   5       84.16       86.79     18.67 o 
   7  15   5        1.69       -8.59     11.33 o 
  -7  16   5      330.54      348.65     39.75 o 
  -6  16   5       65.43       55.41     19.77 o 
  -5  16   5      506.15      461.35     39.78 o 
  -4  16   5      269.52      274.98     33.06 o 
  -3  16   5      211.65      211.76     28.98 o 
  -2  16   5      702.19      731.13     42.86 o 
  -1  16   5      304.05      317.29     39.48 o 
   0  16   5      461.93      433.25     26.97 o 
   1  16   5       19.84       23.96     12.51 o 
   2  16   5       62.93       61.36     15.68 o 
   3  16   5     1103.48     1115.51     41.05 o 
   4  16   5      199.56      200.16     21.99 o 
   5  16   5        0.53        1.50     15.15 o 
   6  16   5       15.67       45.94     14.36 o 
  -7  17   5       58.04       34.48     23.24 o 
  -6  17   5        6.31       -1.03     11.45 o 
  -5  17   5      222.24      267.34     34.89 o 
  -4  17   5      444.23      459.70     38.95 o 
  -3  17   5      315.60      269.09     35.98 o 
  -2  17   5      100.36      140.15     25.44 o 
  -1  17   5       22.46       10.99     11.98 o 
   0  17   5       20.36       15.93     12.51 o 
   1  17   5        2.46        4.17     11.13 o 
   2  17   5       50.74       63.07     18.27 o 
   3  17   5        0.59       13.99     11.70 o 
   4  17   5        9.94        1.40     17.84 o 
   5  17   5        4.62       31.83     15.11 o 
   6  17   5       64.90       72.60     21.46 o 
  -6  18   5        2.17       16.35     14.29 o 
  -5  18   5       89.29      151.75     29.44 o 
  -4  18   5       82.08       66.62     40.16 o 
  -3  18   5      111.61      148.14     27.55 o 
  -2  18   5      219.40      250.98     32.57 o 
  -1  18   5       75.97      109.28     19.28 o 
   0  18   5        5.41        1.46     10.91 o 
   1  18   5        2.70        4.17     11.03 o 
   2  18   5      108.81      135.41     19.93 o 
   3  18   5      309.25      337.18     37.20 o 
   4  18   5       64.19       83.40     17.67 o 
   5  18   5       27.66       44.91     13.75 o 
  -5  19   5        2.42       14.65     16.92 o 
  -4  19   5       88.53      123.19     26.79 o 
  -3  19   5        0.21       -7.92     16.29 o 
  -2  19   5        0.20       15.36     18.56 o 
  -1  19   5      157.35      208.78     31.17 o 
   0  19   5       95.18       86.03     17.80 o 
   1  19   5      333.50      365.08     29.29 o 
   2  19   5      148.22      216.35     24.74 o 
   3  19   5       11.68       16.42     19.60 o 
   4  19   5       54.28       66.19     17.62 o 
  -4  20   5       16.71       36.58     16.90 o 
  -3  20   5        3.74       34.16     17.83 o 
  -2  20   5       40.13       39.40     17.74 o 
  -1  20   5        0.00       22.44     15.93 o 
   0  20   5      163.62      177.21     23.75 o 
   1  20   5        2.79       18.93     12.63 o 
   2  20   5       70.27      109.96     18.76 o 
   3  20   5       47.77       53.38     15.44 o 
  -2  21   5       31.52       45.42     18.71 o 
  -1  21   5       78.56      112.11     25.37 o 
   0  21   5       48.58       72.61     17.10 o 
   1  21   5       87.77      103.90     19.01 o 
 -11   0   6      120.57      157.34     55.30 o 
 -10   0   6       55.15      123.17     47.79 o 
  -9   0   6      585.37      709.02     78.14 o 
  -8   0   6      175.19      234.63     49.97 o 
  -7   0   6      236.28      247.86     45.82 o 
  -6   0   6      181.96      176.96     36.34 o 
  -4   0   6      361.27      346.34     21.74 o 
  -3   0   6     6377.90     6327.26     98.16 o 
  -2   0   6     3973.94     3915.45     44.40 o 
  -1   0   6     1011.84      927.14     25.11 o 
   0   0   6     8339.35     8400.57    103.95 o 
   1   0   6     2908.96     2983.35     71.89 o 
   2   0   6     4487.44     4599.11     64.05 o 
   3   0   6      334.70      347.24     16.44 o 
   4   0   6     4036.45     4758.58     81.99 o 
   5   0   6       30.30       37.78     10.36 o 
   6   0   6      594.74      631.30     32.86 o 
   7   0   6     1828.00     1797.11     87.76 o 
   8   0   6      635.98      563.07     52.60 o 
   9   0   6        4.11       10.53     20.14 o 
  10   0   6        5.85       15.54     20.93 o 
 -11   1   6      242.10      345.51     64.25 o 
 -10   1   6      112.30      154.48     36.52 o 
  -9   1   6      292.76      306.06     43.44 o 
  -8   1   6     2297.06     2338.42    129.99 o 
  -7   1   6     1666.97     1649.70     87.23 o 
  -6   1   6      271.58      263.35     27.45 o 
  -5   1   6      242.13      242.58     19.14 o 
  -4   1   6     4131.94     4483.77     60.18 o 
  -3   1   6     4542.27     4524.45     80.00 o 
  -2   1   6     2326.96     2322.61     26.58 o 
  -1   1   6        1.69        1.73      2.74 o 
   0   1   6      787.78      727.35     13.87 o 
   1   1   6      167.05      164.47      9.18 o 
   2   1   6      839.17      897.85     16.89 o 
   3   1   6     4507.32     4749.50     52.17 o 
   4   1   6        5.08       15.86      5.28 o 
   5   1   6      510.55      569.56     19.60 o 
   6   1   6      603.77      571.84     25.76 o 
   7   1   6        0.56      -13.00      8.67 o 
   8   1   6       48.69       47.85     19.26 o 
   9   1   6       25.76       35.45     16.40 o 
  10   1   6        0.34       19.52     13.39 o 
 -11   2   6       22.84       32.89     26.47 o 
 -10   2   6        6.42       32.22     24.06 o 
  -9   2   6      967.78     1196.47    226.04 o 
  -8   2   6      535.31      584.60     63.92 o 
  -7   2   6     1007.68      950.70     49.47 o 
  -6   2   6      174.64      173.37     23.70 o 
  -5   2   6      139.85      118.07     14.73 o 
  -4   2   6       95.67       92.32      5.58 o 
  -3   2   6     1583.05     1542.52     29.40 o 
  -2   2   6      246.17      265.79      9.40 o 
  -1   2   6     1166.85     1235.06     18.18 o 
   0   2   6      919.47      838.58     15.67 o 
   1   2   6     2043.07     2140.99     25.00 o 
   2   2   6      531.71      541.82     11.98 o 
   3   2   6     2228.67     2464.24     33.41 o 
   4   2   6      224.58      260.10     14.39 o 
   5   2   6      236.32      235.03     13.91 o 
   6   2   6      359.45      345.50     21.38 o 
   7   2   6      488.00      433.98     31.41 o 
   8   2   6       13.85       -2.56     15.21 o 
   9   2   6       13.40       28.69     14.96 o 
  10   2   6       49.62       84.28     21.30 o 
 -11   3   6       13.57      -11.20     22.34 o 
 -10   3   6        4.40        8.61     22.17 o 
  -9   3   6      224.74      272.69     84.40 o 
  -8   3   6      289.26      239.37     38.05 o 
  -7   3   6       52.70       66.01     18.24 o 
  -6   3   6        2.58       -0.34      8.30 o 
  -5   3   6     1492.59     1615.53     27.90 o 
  -4   3   6       55.64       73.09      5.73 o 
  -3   3   6        0.67       -0.23      4.14 o 
  -2   3   6     2936.12     2987.18     33.19 o 
  -1   3   6       17.71        5.74      3.36 o 
   0   3   6     1036.23     1019.63     15.92 o 
   1   3   6     3232.66     3391.14     33.18 o 
   2   3   6      334.10      389.75     10.94 o 
   3   3   6      666.36      679.34     16.44 o 
   4   3   6      642.28      653.76     18.44 o 
   5   3   6       10.37        9.87      5.27 o 
   6   3   6     2478.70     2474.78     54.26 o 
   7   3   6     2080.40     2079.29    102.47 o 
   8   3   6       38.42       39.16     15.54 o 
   9   3   6       25.13       74.79     19.24 o 
  10   3   6      117.59      135.72     24.83 o 
 -11   4   6       64.12      116.61    151.25 o 
 -10   4   6       95.31      206.42     88.71 o 
  -9   4   6       97.11       83.73     24.03 o 
  -8   4   6        5.87       16.17     16.04 o 
  -7   4   6      970.25      868.28     47.56 o 
  -6   4   6      270.49      348.15     31.40 o 
  -5   4   6       17.16       24.88      5.32 o 
  -4   4   6     3874.77     4116.58     46.37 o 
  -3   4   6     2167.33     2151.91     35.48 o 
  -2   4   6      484.72      478.23     13.01 o 
  -1   4   6     2292.63     2228.02     27.04 o 
   0   4   6     8239.83     8473.11     67.43 o 
   1   4   6     5067.24     5383.74     52.57 o 
   2   4   6      294.77      278.14     12.83 o 
   3   4   6      363.98      403.48     13.23 o 
   4   4   6       29.67       31.87      5.81 o 
   5   4   6       15.51       10.99      5.73 o 
   6   4   6       14.42       16.62      8.89 o 
   7   4   6      229.73      184.78     24.78 o 
   8   4   6      543.68      516.16     34.98 o 
   9   4   6       23.86       31.22     12.90 o 
  10   4   6       86.64       93.22     32.46 o 
 -10   5   6        0.90        0.92     21.79 o 
  -9   5   6       34.11       16.06     18.50 o 
  -8   5   6     5976.34     5600.66    373.34 o 
  -7   5   6     3940.31     3775.15    386.31 o 
  -6   5   6      172.81      159.82     23.48 o 
  -5   5   6       57.53       56.87      6.85 o 
  -4   5   6       71.16       66.01      7.04 o 
  -3   5   6     1484.78     1408.88     28.41 o 
  -2   5   6    19801.80    20837.00    150.03 o 
  -1   5   6    26172.08    27181.03    187.05 o 
   0   5   6    10526.71    11555.40     88.29 o 
   1   5   6     6181.13     6353.90     93.94 o 
   2   5   6      127.92      151.41      8.05 o 
   3   5   6       22.94       20.27      4.53 o 
   4   5   6      280.53      263.80     12.58 o 
   5   5   6        0.53        5.48      5.32 o 
   6   5   6       78.58       94.43     13.81 o 
   7   5   6      264.04      295.20     29.00 o 
   8   5   6      298.89      276.53     34.60 o 
   9   5   6      124.93      131.53     36.93 o 
 -10   6   6       57.70       42.05     20.41 o 
  -9   6   6      250.72      223.07     32.79 o 
  -8   6   6     1605.32     1578.26    146.91 o 
  -7   6   6      217.88      203.79     28.21 o 
  -6   6   6      258.82      264.88     28.82 o 
  -5   6   6        0.43       -7.40      4.93 o 
  -4   6   6      396.62      453.27     14.72 o 
  -3   6   6     6026.69     6236.34     78.52 o 
  -2   6   6       13.47       12.06      5.33 o 
  -1   6   6    12613.19    13097.90    102.14 o 
   0   6   6     4513.95     4581.43     44.42 o 
   1   6   6    16000.08    17068.49    125.28 o 
   2   6   6     2291.63     2236.66     32.53 o 
   3   6   6     1272.82     1491.13     24.63 o 
   4   6   6      212.95      230.51     11.22 o 
   5   6   6      280.04      274.67     13.43 o 
   6   6   6      469.89      392.14     21.83 o 
   7   6   6     2443.30     2249.96     67.19 o 
   8   6   6      289.32      294.47     49.90 o 
   9   6   6      106.60      122.38     36.87 o 
 -10   7   6       39.60       43.22     18.31 o 
  -9   7   6       23.63       27.75     16.74 o 
  -8   7   6     1022.83      883.17     51.45 o 
  -7   7   6       13.34        5.09     16.49 o 
  -6   7   6        0.00        4.83     13.82 o 
  -5   7   6        4.93        3.10      6.79 o 
  -4   7   6       41.47       41.48      6.97 o 
  -3   7   6        0.10       -2.42      5.47 o 
  -2   7   6      309.73      308.32     18.05 o 
  -1   7   6     2896.78     2795.42     34.06 o 
   0   7   6      888.50      938.77     17.92 o 
   1   7   6     1252.51     1194.57     20.59 o 
   2   7   6      102.19      107.68      7.91 o 
   3   7   6      306.50      311.68     11.95 o 
   4   7   6      365.22      356.80     13.59 o 
   5   7   6       21.61       32.64      6.89 o 
   6   7   6      172.61      159.20     17.54 o 
   7   7   6       61.08       96.87     19.33 o 
   8   7   6      230.50      249.19     29.47 o 
   9   7   6       15.17       20.28     13.62 o 
 -10   8   6      115.45      116.96     27.22 o 
  -9   8   6        3.74       25.45     15.78 o 
  -8   8   6      750.97      692.95    105.69 o 
  -7   8   6       57.38       37.70     16.47 o 
  -6   8   6        3.81      -12.14      8.09 o 
  -5   8   6        0.02       -0.68      6.82 o 
  -4   8   6      340.58      362.23     14.60 o 
  -3   8   6        0.70        5.49      7.69 o 
  -2   8   6     2206.78     2040.85     30.09 o 
  -1   8   6     2964.87     2922.54     35.82 o 
   0   8   6     1241.30     1260.91     21.38 o 
   1   8   6      252.46      250.95     10.65 o 
   2   8   6       32.97       30.77      5.83 o 
   3   8   6     1220.92     1263.10     25.14 o 
   4   8   6      141.37      174.20     12.95 o 
   5   8   6       35.35       44.35      8.77 o 
   6   8   6       10.09       10.68      9.39 o 
   7   8   6      349.62      364.37     32.81 o 
   8   8   6      278.62      309.28     39.37 o 
   9   8   6       71.09       97.09     21.43 o 
 -10   9   6        0.37      -11.86     14.12 o 
  -9   9   6       59.55       45.56     19.01 o 
  -8   9   6     1001.21      968.95    137.20 o 
  -7   9   6     2210.99     2132.47    144.67 o 
  -6   9   6      331.97      362.68     33.65 o 
  -5   9   6      277.27      266.09     23.54 o 
  -4   9   6      270.00      278.42     14.06 o 
  -3   9   6        6.83       -1.24      5.95 o 
  -2   9   6      231.00      190.12     15.56 o 
  -1   9   6     1683.99     1748.65     27.33 o 
   0   9   6     2108.74     2214.84     29.98 o 
   1   9   6      395.88      373.06     12.38 o 
   2   9   6      114.15      135.66     11.03 o 
   3   9   6       72.23       79.67      9.70 o 
   4   9   6      373.18      377.94     17.88 o 
   5   9   6       59.45       65.70     10.77 o 
   6   9   6       22.15       17.32     10.54 o 
   7   9   6        7.71       17.69     12.98 o 
   8   9   6        5.09       15.92     13.86 o 
   9   9   6       82.33       81.72     20.49 o 
 -10  10   6       18.57       22.05     16.79 o 
  -9  10   6        2.27       -8.65     12.26 o 
  -8  10   6        7.87        6.55     14.13 o 
  -7  10   6       41.83       23.96     14.12 o 
  -6  10   6      486.83      460.27     35.49 o 
  -5  10   6      602.65      570.45     36.25 o 
  -4  10   6      605.14      577.13     22.98 o 
  -3  10   6       93.53       88.86     11.50 o 
  -2  10   6       50.09       48.27      8.90 o 
  -1  10   6      885.46      864.56     23.46 o 
   0  10   6      191.22      187.18      9.80 o 
   1  10   6       47.98       60.38      8.96 o 
   2  10   6       20.24       35.58      7.99 o 
   3  10   6     1573.17     1576.80     38.83 o 
   4  10   6       15.52       19.90      7.47 o 
   5  10   6      149.12      143.24     14.38 o 
   6  10   6       33.30       32.00     12.07 o 
   7  10   6      394.37      412.88     35.29 o 
   8  10   6        2.82       -2.36     11.43 o 
  -9  11   6       69.60       39.49     17.64 o 
  -8  11   6       13.42        8.61     13.86 o 
  -7  11   6        6.06       -8.48     13.23 o 
  -6  11   6       39.20       37.90     17.64 o 
  -5  11   6      355.00      281.50     29.51 o 
  -4  11   6     1348.63     1343.81     37.38 o 
  -3  11   6       65.44       91.53     18.23 o 
  -2  11   6       23.12       16.83      7.82 o 
  -1  11   6       62.81       66.27     10.33 o 
   0  11   6      466.48      443.09     18.23 o 
   1  11   6      394.92      371.47     17.03 o 
   2  11   6      807.09      794.48     23.70 o 
   3  11   6      658.43      641.23     22.55 o 
   4  11   6      386.78      387.78     19.00 o 
   5  11   6      583.19      614.04     24.77 o 
   6  11   6        0.14        5.24     10.17 o 
   7  11   6        8.73        8.60     19.49 o 
   8  11   6      172.94      132.59     24.08 o 
  -9  12   6        2.48       -0.41     19.91 o 
  -8  12   6       49.83       45.86     24.79 o 
  -7  12   6      116.39      100.71     23.36 o 
  -6  12   6       93.88      108.04     23.22 o 
  -5  12   6      314.28      329.87     32.78 o 
  -4  12   6     1579.95     1528.43     41.72 o 
  -3  12   6       65.69       26.92     16.39 o 
  -2  12   6        2.35       -0.05      8.72 o 
  -1  12   6      110.62      110.25     12.50 o 
   0  12   6      255.94      238.57     15.47 o 
   1  12   6       80.53       85.58     11.10 o 
   2  12   6      246.88      245.30     15.54 o 
   3  12   6     1337.25     1227.02     31.85 o 
   4  12   6     1452.74     1427.79     41.29 o 
   5  12   6       28.24       28.10      9.63 o 
   6  12   6       28.75       35.02     16.29 o 
   7  12   6        7.64       12.33     13.96 o 
   8  12   6       47.29       37.05     22.68 o 
  -9  13   6        2.59       -4.44     21.10 o 
  -8  13   6       76.68       57.67     26.23 o 
  -7  13   6       13.39       15.38     14.55 o 
  -6  13   6        0.00        4.88     11.70 o 
  -5  13   6     2399.61     2279.06     76.27 o 
  -4  13   6       13.52        7.06     15.14 o 
  -3  13   6     2264.84     2218.44    110.40 o 
  -2  13   6       20.27       21.01     11.66 o 
  -1  13   6       83.69      112.19     16.15 o 
   0  13   6      635.58      624.52     27.70 o 
   1  13   6      381.07      372.10     19.01 o 
   2  13   6       23.46       39.51      9.94 o 
   3  13   6        4.69       14.81      8.43 o 
   4  13   6        1.02        8.57      8.59 o 
   5  13   6       36.46       29.97     10.45 o 
   6  13   6      143.84      134.85     19.44 o 
   7  13   6      238.02      276.18     32.22 o 
  -8  14   6       36.46       80.51     22.81 o 
  -7  14   6       64.26       97.15     31.17 o 
  -6  14   6       30.77       17.81     26.10 o 
  -5  14   6      299.65      321.37     35.71 o 
  -4  14   6     1544.55     1412.70     59.15 o 
  -3  14   6      272.18      277.81     29.93 o 
  -2  14   6      189.90      198.55     20.73 o 
  -1  14   6      115.35      103.42     16.70 o 
   0  14   6        6.21        9.69     11.33 o 
   1  14   6      207.84      207.45     19.79 o 
   2  14   6     2053.66     2059.99     58.81 o 
   3  14   6        0.17        3.24      8.60 o 
   4  14   6       20.77       19.16      8.97 o 
   5  14   6      287.85      278.77     23.85 o 
   6  14   6       22.32       29.74     13.09 o 
   7  14   6        6.07        0.73     12.86 o 
  -8  15   6       66.07       63.32     22.88 o 
  -7  15   6        1.08       12.80     14.21 o 
  -6  15   6       33.15       48.71     17.83 o 
  -5  15   6       10.61       11.75     14.83 o 
  -4  15   6      211.03      172.25     30.68 o 
  -3  15   6        6.03        3.00     12.92 o 
  -2  15   6        0.73        3.79     10.20 o 
  -1  15   6      429.53      467.07     26.99 o 
   0  15   6      831.61      836.22     34.48 o 
   1  15   6       87.42       94.04     16.25 o 
   2  15   6       45.10       79.67     15.30 o 
   3  15   6       16.83       25.59     11.61 o 
   4  15   6        0.29        1.05      7.79 o 
   5  15   6        9.52       17.23     12.28 o 
   6  15   6       85.71      119.59     19.41 o 
   7  15   6       77.35       79.05     20.76 o 
  -7  16   6       36.28       27.72     15.42 o 
  -6  16   6       48.63       40.96     17.80 o 
  -5  16   6      356.82      365.56     38.21 o 
  -4  16   6      251.55      276.40     33.47 o 
  -3  16   6       22.63       24.80     14.84 o 
  -2  16   6        2.15        8.71     12.28 o 
  -1  16   6       53.71       56.32     14.73 o 
   0  16   6      150.21      151.53     19.98 o 
   1  16   6       43.44       60.42     14.96 o 
   2  16   6      246.32      249.74     22.84 o 
   3  16   6      666.75      685.99     32.83 o 
   4  16   6      174.85      166.47     20.77 o 
   5  16   6       24.52       33.77     13.93 o 
   6  16   6       63.28       89.74     17.28 o 
  -6  17   6       46.52       63.90     20.77 o 
  -5  17   6       11.07        6.44     30.41 o 
  -4  17   6      283.51      291.98     35.02 o 
  -3  17   6      878.95      828.97     66.75 o 
  -2  17   6        3.11        3.81     13.38 o 
  -1  17   6      264.80      262.18     33.60 o 
   0  17   6      144.07      179.36     21.48 o 
   1  17   6      279.58      308.55     25.92 o 
   2  17   6     1407.02     1394.27     46.32 o 
   3  17   6      598.97      608.63     65.65 o 
   4  17   6        0.03        7.63      9.85 o 
   5  17   6        3.55        5.22     15.90 o 
  -6  18   6       10.40       26.29     16.58 o 
  -5  18   6        5.12       17.33     26.73 o 
  -4  18   6      348.09      355.17     38.43 o 
  -3  18   6       35.97       51.39     18.91 o 
  -2  18   6       88.11       76.55     21.66 o 
  -1  18   6       25.95       25.81     14.10 o 
   0  18   6      300.15      326.29     32.22 o 
   1  18   6      158.30      147.13     20.66 o 
   2  18   6       12.15       26.13     12.38 o 
   3  18   6       98.97      125.65     19.36 o 
   4  18   6      202.69      245.11     27.92 o 
   5  18   6        6.01        2.95     16.23 o 
  -5  19   6        0.63        0.00     23.77 o 
  -4  19   6        1.10       13.68     14.55 o 
  -3  19   6      207.26      217.98     50.36 o 
  -2  19   6       88.32      127.19     25.29 o 
  -1  19   6      171.93      172.45     23.16 o 
   0  19   6       76.63       71.66     16.82 o 
   1  19   6      236.05      227.52     29.00 o 
   2  19   6      565.67      585.30     73.80 o 
   3  19   6      215.44      211.07     23.94 o 
   4  19   6       32.64       70.58     16.18 o 
  -4  20   6       37.75       69.25     19.17 o 
  -3  20   6        0.01       29.79     15.59 o 
  -2  20   6        1.88       17.95     14.09 o 
  -1  20   6       25.81       35.75     17.31 o 
   0  20   6      101.28       85.30     18.11 o 
   1  20   6       26.82       55.74     14.74 o 
   2  20   6       19.41       38.43     13.41 o 
   3  20   6       28.64       61.31     15.53 o 
  -2  21   6        0.79       17.82     13.55 o 
  -1  21   6        0.85       30.32     13.72 o 
   0  21   6        4.26       21.19     20.95 o 
   1  21   6       34.45       38.86     18.14 o 
 -11   1   7       43.68       96.73     35.97 o 
 -10   1   7        0.00        7.10     20.29 o 
  -9   1   7       73.05       59.93     25.50 o 
  -8   1   7      215.25      231.08     61.36 o 
  -7   1   7      720.11      666.89     45.06 o 
  -6   1   7       40.62       33.54     13.13 o 
  -5   1   7     1018.07      944.18     29.72 o 
  -4   1   7      647.32      675.12     21.58 o 
  -3   1   7        3.86       -4.79      3.83 o 
  -2   1   7       21.26       25.21      3.49 o 
  -1   1   7      491.14      448.60     11.17 o 
   0   1   7       79.08       79.12      5.47 o 
   1   1   7      332.57      345.80     10.33 o 
   2   1   7     1586.48     1708.62     46.73 o 
   3   1   7      383.76      348.17     11.18 o 
   4   1   7        8.40       15.63      4.78 o 
   5   1   7      152.41      154.78     14.31 o 
   6   1   7      398.05      392.11     27.79 o 
   7   1   7        5.52       11.47     12.06 o 
   8   1   7       14.21       23.86     13.29 o 
   9   1   7       45.30       48.29     17.06 o 
 -11   2   7        0.09        9.96     22.61 o 
 -10   2   7        3.55       16.45     23.91 o 
  -9   2   7       29.33       19.18     21.17 o 
  -8   2   7      572.54      552.67     61.88 o 
  -7   2   7       19.04       34.58     14.80 o 
  -6   2   7        6.87        5.65      9.38 o 
  -5   2   7       36.45       49.43      9.55 o 
  -4   2   7     3069.09     3240.66     50.05 o 
  -3   2   7      900.27      899.79     22.94 o 
  -2   2   7      945.89     1002.45     17.79 o 
  -1   2   7     9791.35     9753.45     78.12 o 
   0   2   7     6612.63     6755.75     55.81 o 
   1   2   7     1467.43     1343.44     18.38 o 
   2   2   7     3972.59     3958.49     57.48 o 
   3   2   7        1.11       10.02      6.24 o 
   4   2   7      580.08      548.34     16.75 o 
   5   2   7     2157.13     2315.69     69.62 o 
   6   2   7        1.53        7.03     10.52 o 
   7   2   7       23.17       23.55     13.70 o 
   8   2   7      178.58      257.58     29.75 o 
   9   2   7       14.29       24.39     23.40 o 
 -11   3   7      198.50      356.83    240.32 o 
 -10   3   7        1.44       -5.75     22.81 o 
  -9   3   7      221.15      237.26     53.19 o 
  -8   3   7     1174.72     1072.64     56.75 o 
  -7   3   7        9.16       13.74     12.38 o 
  -6   3   7      173.79      184.15     24.44 o 
  -5   3   7      313.41      284.58     19.17 o 
  -4   3   7       74.04       57.48      9.14 o 
  -3   3   7     1689.51     1595.00     28.13 o 
  -2   3   7     2344.67     2323.40     29.16 o 
  -1   3   7      163.48      153.35      7.61 o 
   0   3   7      501.58      519.84     12.20 o 
   1   3   7      351.90      377.83     10.48 o 
   2   3   7      409.07      432.97     11.57 o 
   3   3   7     1995.22     2109.93     40.21 o 
   4   3   7     1975.43     2013.99     33.13 o 
   5   3   7      794.42      777.92     26.62 o 
   6   3   7      295.83      295.30     25.90 o 
   7   3   7      713.00      706.75     38.74 o 
   8   3   7      540.12      543.28     36.10 o 
   9   3   7        5.36       10.73     12.84 o 
 -10   4   7       64.04      104.78     39.47 o 
  -9   4   7        4.37       -6.84     14.91 o 
  -8   4   7       36.02       40.05     16.81 o 
  -7   4   7      287.03      287.86     32.25 o 
  -6   4   7       46.96       36.80     13.82 o 
  -5   4   7     1013.20     1020.08     37.57 o 
  -4   4   7       64.31       62.46      9.23 o 
  -3   4   7      895.33      880.49     18.77 o 
  -2   4   7        1.11        0.96      3.88 o 
  -1   4   7       15.35       15.94      4.55 o 
   0   4   7     1602.54     1607.41     22.25 o 
   1   4   7     3700.35     3807.77     46.20 o 
   2   4   7      741.29      797.34     20.29 o 
   3   4   7     2196.24     2395.13     34.32 o 
   4   4   7      134.30      134.00      9.64 o 
   5   4   7       10.97       16.19      7.74 o 
   6   4   7        0.10       -0.40      9.82 o 
   7   4   7      555.43      565.24     34.73 o 
   8   4   7       11.18       15.65     13.75 o 
   9   4   7      144.82      161.20     25.78 o 
 -10   5   7       15.76       21.26     29.43 o 
  -9   5   7        4.56       -7.03     10.91 o 
  -8   5   7      289.36      305.24     35.89 o 
  -7   5   7      351.04      339.07     34.32 o 
  -6   5   7      363.81      377.72     30.18 o 
  -5   5   7       19.37       15.40      7.84 o 
  -4   5   7      367.65      382.34     11.48 o 
  -3   5   7     2502.76     2454.88     33.59 o 
  -2   5   7      275.59      228.65     10.36 o 
  -1   5   7     3747.28     3974.47     41.35 o 
   0   5   7       95.55       90.23      6.81 o 
   1   5   7     2066.25     2226.66     28.00 o 
   2   5   7     3464.54     3440.61     38.48 o 
   3   5   7      173.39      223.70     10.16 o 
   4   5   7      524.63      542.41     17.41 o 
   5   5   7      383.17      405.44     19.96 o 
   6   5   7      165.62      172.09     21.99 o 
   7   5   7      118.00      154.91     23.03 o 
   8   5   7      541.73      484.88     51.15 o 
   9   5   7       16.22       41.08     24.88 o 
 -10   6   7        7.52        6.71     30.35 o 
  -9   6   7      298.31      312.63     38.69 o 
  -8   6   7     3264.35     3267.17    130.38 o 
  -7   6   7     4816.07     4500.21    257.24 o 
  -6   6   7       70.35       46.08     14.75 o 
  -5   6   7      230.30      187.76     17.31 o 
  -4   6   7     2906.78     2958.38     39.60 o 
  -3   6   7        6.28        1.28      4.63 o 
  -2   6   7      706.59      800.25     18.10 o 
  -1   6   7       20.94       20.40      5.48 o 
   0   6   7     1420.13     1521.85     23.23 o 
   1   6   7       15.16        5.11      4.42 o 
   2   6   7      565.19      575.11     14.94 o 
   3   6   7      893.81      851.39     18.67 o 
   4   6   7       58.29       42.80      6.48 o 
   5   6   7      931.52      897.41     25.53 o 
   6   6   7      128.89      121.57     19.20 o 
   7   6   7      343.98      329.03     48.52 o 
   8   6   7      349.63      347.66     54.25 o 
   9   6   7       33.34       77.75     32.92 o 
 -10   7   7       56.15       59.13     20.18 o 
  -9   7   7       11.95       23.81     17.34 o 
  -8   7   7      222.47      194.21     41.24 o 
  -7   7   7       13.59       16.30     13.42 o 
  -6   7   7       19.31       34.06     13.91 o 
  -5   7   7      229.69      240.95     19.00 o 
  -4   7   7      137.31      100.77      9.03 o 
  -3   7   7      113.54      129.79      9.82 o 
  -2   7   7      527.56      507.59     15.21 o 
  -1   7   7      690.12      692.76     18.91 o 
   0   7   7      795.08      904.67     18.36 o 
   1   7   7     1549.36     1734.86     25.98 o 
   2   7   7      776.80      762.02     17.55 o 
   3   7   7      779.63      725.17     17.80 o 
   4   7   7        1.45        0.45      4.66 o 
   5   7   7      223.83      218.46     14.72 o 
   6   7   7      609.47      549.57     33.87 o 
   7   7   7      243.29      235.94     27.88 o 
   8   7   7      215.81      229.63     44.04 o 
   9   7   7      164.78      190.33     27.83 o 
 -10   8   7       59.27       40.53     16.89 o 
  -9   8   7       18.38       20.08     16.19 o 
  -8   8   7      121.35       93.74     22.41 o 
  -7   8   7      131.40      121.55     32.13 o 
  -6   8   7        4.28        5.61     11.05 o 
  -5   8   7       19.66       20.35      8.76 o 
  -4   8   7      143.99      174.06     11.80 o 
  -3   8   7     1083.94     1103.69     26.01 o 
  -2   8   7      743.71      762.84     18.59 o 
  -1   8   7     2675.32     2637.11     34.62 o 
   0   8   7      454.03      456.09     13.96 o 
   1   8   7        5.73       20.77      5.68 o 
   2   8   7      221.76      208.96     10.84 o 
   3   8   7      176.01      165.67     13.60 o 
   4   8   7      115.95      115.51     11.35 o 
   5   8   7      467.34      486.76     24.68 o 
   6   8   7       97.25      118.94     42.99 o 
   7   8   7       51.48       44.43     20.51 o 
   8   8   7      180.42      181.95     26.90 o 
   9   8   7       53.37       57.99     17.75 o 
 -10   9   7       13.29       -5.45     12.82 o 
  -9   9   7        0.42       13.27     14.75 o 
  -8   9   7      165.00      173.18     30.08 o 
  -7   9   7      279.73      270.99     33.03 o 
  -6   9   7      572.02      507.83     36.90 o 
  -5   9   7       56.80       79.44     12.59 o 
  -4   9   7      105.14       94.04     12.77 o 
  -3   9   7      384.75      350.46     15.88 o 
  -2   9   7      167.47      163.25     10.69 o 
  -1   9   7       63.50       68.33      7.96 o 
   0   9   7     2180.76     2208.91     37.19 o 
   1   9   7     2418.65     2556.19     42.62 o 
   2   9   7       42.50       67.89      9.04 o 
   3   9   7      367.94      330.59     16.15 o 
   4   9   7       13.66       20.98      7.18 o 
   5   9   7      247.65      223.56     19.95 o 
   6   9   7      142.08      130.89     17.40 o 
   7   9   7       91.05      110.37     21.81 o 
   8   9   7       30.73       35.61     16.29 o 
  -9  10   7       31.51       45.45     18.55 o 
  -8  10   7       85.25      114.42     25.52 o 
  -7  10   7      319.30      334.35     77.49 o 
  -6  10   7      531.60      511.65     37.25 o 
  -5  10   7      744.01      779.63     76.50 o 
  -4  10   7     1721.16     1591.72     43.49 o 
  -3  10   7       81.37       81.51     10.62 o 
  -2  10   7       70.89       75.72     10.23 o 
  -1  10   7       84.34       86.96      8.77 o 
   0  10   7      331.43      359.12     13.27 o 
   1  10   7       22.65       23.45      7.61 o 
   2  10   7       87.43       79.00      9.98 o 
   3  10   7      198.98      205.08     14.33 o 
   4  10   7      112.98      106.93     12.41 o 
   5  10   7      930.03      879.26     33.47 o 
   6  10   7      310.79      299.32     24.18 o 
   7  10   7      128.73      138.51     24.10 o 
   8  10   7       93.50      141.82     24.52 o 
  -9  11   7        1.33      -10.54     11.59 o 
  -8  11   7       41.78       38.01     17.86 o 
  -7  11   7       44.06       43.05     17.99 o 
  -6  11   7      136.86      125.99     23.85 o 
  -5  11   7       44.69       62.73     20.80 o 
  -4  11   7      565.01      551.41     71.99 o 
  -3  11   7      331.39      367.88     22.92 o 
  -2  11   7        0.16       -3.76      6.98 o 
  -1  11   7       23.71       28.53      8.58 o 
   0  11   7       65.23       52.94      9.97 o 
   1  11   7       14.86       16.39      7.75 o 
   2  11   7       34.85       40.37      9.21 o 
   3  11   7      265.20      257.61     16.47 o 
   4  11   7      507.27      469.59     23.75 o 
   5  11   7       11.71       13.71     11.10 o 
   6  11   7        0.92      -11.28      8.30 o 
   7  11   7      194.86      184.10     36.80 o 
   8  11   7        0.00        0.51     13.24 o 
  -9  12   7        0.56        6.80     14.73 o 
  -8  12   7        0.05       -8.17     11.55 o 
  -7  12   7       18.70       18.61     14.45 o 
  -6  12   7        7.40        0.66     10.04 o 
  -5  12   7      137.28      137.79     24.14 o 
  -4  12   7        0.59        3.24     12.03 o 
  -3  12   7      209.62      252.17     26.64 o 
  -2  12   7        5.01        3.06      8.50 o 
  -1  12   7     1077.31     1048.06     28.06 o 
   0  12   7       37.06       47.69     10.65 o 
   1  12   7        4.40       16.78      8.18 o 
   2  12   7       13.32        7.37      8.73 o 
   3  12   7      975.99      897.79     31.73 o 
   4  12   7      195.47      208.47     18.44 o 
   5  12   7      124.39      127.35     18.16 o 
   6  12   7        1.86       -4.74     12.04 o 
   7  12   7        6.88        7.23     13.08 o 
   8  12   7        0.22       16.82     23.96 o 
  -8  13   7        2.01      -12.17     10.93 o 
  -7  13   7        1.81        2.84     14.10 o 
  -6  13   7        0.31       -1.31     10.75 o 
  -5  13   7      151.59      144.34     25.58 o 
  -4  13   7       31.91       36.71     15.83 o 
  -3  13   7      541.15      548.70     39.60 o 
  -2  13   7      128.50      124.35     17.32 o 
  -1  13   7      211.94      203.21     19.39 o 
   0  13   7       61.74       53.02     14.32 o 
   1  13   7       33.28       40.29     10.57 o 
   2  13   7        0.00       -4.22      7.24 o 
   3  13   7      282.96      321.73     18.90 o 
   4  13   7      426.54      427.19     21.77 o 
   5  13   7      331.88      380.59     32.60 o 
   6  13   7       19.31       -2.48     10.90 o 
   7  13   7        0.07      -11.32     15.44 o 
  -8  14   7       45.16       54.32     19.62 o 
  -7  14   7       54.83       32.43     24.62 o 
  -6  14   7       19.91        0.59     12.62 o 
  -5  14   7       49.37       73.03     20.60 o 
  -4  14   7      180.30      168.69     26.50 o 
  -3  14   7       10.74       15.76     14.20 o 
  -2  14   7      562.39      493.93     27.52 o 
  -1  14   7      202.17      198.13     20.13 o 
   0  14   7        1.52        8.99     11.04 o 
   1  14   7      344.05      325.49     23.36 o 
   2  14   7      140.04      146.95     15.02 o 
   3  14   7      567.66      578.73     24.33 o 
   4  14   7      199.76      246.09     18.94 o 
   5  14   7        7.57        8.76     10.81 o 
   6  14   7       10.61        9.36     11.46 o 
   7  14   7        1.01       -4.63     12.49 o 
  -8  15   7       13.77       16.32     17.59 o 
  -7  15   7        0.49      -11.72     15.87 o 
  -6  15   7       52.46       68.73     22.35 o 
  -5  15   7        5.09       19.54     14.12 o 
  -4  15   7       85.50      111.69     24.00 o 
  -3  15   7      140.82      143.92     37.20 o 
  -2  15   7      142.83      112.98     17.65 o 
  -1  15   7      191.53      181.41     22.88 o 
   0  15   7        0.02        1.10     10.39 o 
   1  15   7      152.77      147.60     18.66 o 
   2  15   7       12.94       13.25     11.74 o 
   3  15   7        7.31       11.85      8.81 o 
   4  15   7        1.49        0.44      8.37 o 
   5  15   7      124.07      153.68     27.74 o 
   6  15   7       25.95       29.89     15.41 o 
  -7  16   7      346.99      398.00     43.14 o 
  -6  16   7       15.16       19.92     15.72 o 
  -5  16   7        8.11        2.62     13.40 o 
  -4  16   7       36.28       36.70     18.49 o 
  -3  16   7      145.76      169.62     27.38 o 
  -2  16   7      151.34      154.31     20.52 o 
  -1  16   7       10.67       10.33     11.70 o 
   0  16   7       74.05       90.67     16.64 o 
   1  16   7        2.15       -0.77     10.31 o 
   2  16   7      503.67      440.34     30.08 o 
   3  16   7      106.59      142.16     19.72 o 
   4  16   7       46.62       42.23     18.92 o 
   5  16   7       17.32        3.07     11.82 o 
   6  16   7       23.43       19.08     13.21 o 
  -6  17   7        0.00        1.18     21.59 o 
  -5  17   7       81.63       89.38     25.44 o 
  -4  17   7       13.98        4.91     20.64 o 
  -3  17   7      323.99      295.80     49.97 o 
  -2  17   7        5.22       10.95     10.60 o 
  -1  17   7       10.62        8.21     11.03 o 
   0  17   7      345.10      361.31     27.50 o 
   1  17   7        8.47       10.31     11.22 o 
   2  17   7       17.90       37.89     14.24 o 
   3  17   7       34.26       47.65     14.47 o 
   4  17   7       28.30       29.62     19.22 o 
   5  17   7        2.99       -7.53     18.27 o 
  -6  18   7       19.78        4.67     23.86 o 
  -5  18   7        0.63        1.85     15.36 o 
  -4  18   7        0.00       -8.31     10.97 o 
  -3  18   7        0.97       12.74     14.46 o 
  -2  18   7       65.60       94.98     22.79 o 
  -1  18   7        4.32        3.00     10.95 o 
   0  18   7       53.45       66.36     15.90 o 
   1  18   7      331.34      286.82     25.49 o 
   2  18   7       39.26       71.70     16.35 o 
   3  18   7       20.35       17.46     18.83 o 
   4  18   7       41.00       30.34     22.02 o 
  -5  19   7        1.21        8.70     13.59 o 
  -4  19   7        0.54       24.41     13.81 o 
  -3  19   7       81.08      134.62     26.69 o 
  -2  19   7       52.60       50.53     19.06 o 
  -1  19   7       48.04       71.78     17.33 o 
   0  19   7      419.50      393.04     30.05 o 
   1  19   7       44.02       55.25     14.66 o 
   2  19   7       16.07       35.05     13.81 o 
   3  19   7        0.19        5.06     11.31 o 
  -3  20   7      150.73      147.60     28.22 o 
  -2  20   7       11.32       40.10     16.89 o 
  -1  20   7       55.80       80.47     17.89 o 
   0  20   7       64.34       86.25     16.89 o 
   1  20   7        3.33       29.53     13.12 o 
   2  20   7       49.99       61.44     14.80 o 
  -1  21   7        2.11       25.97     14.07 o 
   0  21   7      112.95      144.12     31.19 o 
 -11   0   8      179.98      503.42     97.70 o 
 -10   0   8       92.87      158.20     54.05 o 
  -9   0   8      355.63      387.23     69.65 o 
  -8   0   8      813.29      846.81     79.39 o 
  -7   0   8        3.28        5.66     20.54 o 
  -6   0   8       54.87       49.65     15.51 o 
  -5   0   8      142.24      108.62     24.95 o 
  -4   0   8      542.46      609.84     29.27 o 
  -3   0   8     1706.95     1858.07     46.97 o 
  -2   0   8        3.16        7.61      3.64 o 
  -1   0   8      524.45      503.76     20.09 o 
   0   0   8     1344.42     1324.69     51.22 o 
   1   0   8     2935.90     3114.56     81.30 o 
   2   0   8     1280.31     1326.60     51.81 o 
   3   0   8     1489.81     1525.53     36.04 o 
   4   0   8     1412.36     1483.41     63.66 o 
   5   0   8     1882.81     1695.07     73.80 o 
   6   0   8      641.47      709.02     52.34 o 
   7   0   8       28.77       45.89     23.50 o 
   8   0   8      103.62       99.21     30.55 o 
   9   0   8      382.55      351.02     50.16 o 
 -11   1   8      709.77     1089.61    151.25 o 
 -10   1   8      139.74      176.77     40.19 o 
  -9   1   8      394.88      423.15     51.72 o 
  -8   1   8      618.94      613.41     48.85 o 
  -7   1   8      271.62      232.23     32.61 o 
  -6   1   8      361.99      301.77     25.36 o 
  -5   1   8       49.20       73.91     10.92 o 
  -4   1   8     4263.47     4520.34     62.22 o 
  -3   1   8      281.48      244.57      9.73 o 
  -2   1   8        2.01        1.78      2.30 o 
  -1   1   8        3.40       -1.87      2.68 o 
   0   1   8       15.20       12.73      3.39 o 
   1   1   8      809.42      882.51     21.32 o 
   2   1   8      177.42      224.12      9.37 o 
   3   1   8       50.29       42.90      4.74 o 
   4   1   8      353.85      351.90     15.82 o 
   5   1   8       15.24       14.64     10.70 o 
   6   1   8     1208.41     1154.54     46.43 o 
   7   1   8       88.83       94.33     19.10 o 
   8   1   8       51.67       57.60     17.24 o 
   9   1   8       43.48       60.42     17.75 o 
 -11   2   8        2.80       12.76     30.28 o 
 -10   2   8      131.70      167.34     40.87 o 
  -9   2   8        4.43       11.88     21.42 o 
  -8   2   8       17.61       30.68     27.72 o 
  -7   2   8        1.44       11.01     11.54 o 
  -6   2   8        6.34       -0.47      7.31 o 
  -5   2   8      226.68      244.46     16.99 o 
  -4   2   8     1893.63     1814.80     36.65 o 
  -3   2   8      907.03      845.59     17.70 o 
  -2   2   8       42.38       30.46      6.07 o 
  -1   2   8      284.14      246.64      9.23 o 
   0   2   8      336.85      344.33      9.63 o 
   1   2   8     2451.03     2369.13     35.34 o 
   2   2   8      280.35      306.66     12.75 o 
   3   2   8       76.02       79.71      6.54 o 
   4   2   8       32.45       39.35      7.71 o 
   5   2   8      109.16      105.54     17.64 o 
   6   2   8       42.26       26.18     13.26 o 
   7   2   8      918.42      948.70     58.23 o 
   8   2   8        8.62       10.78     12.74 o 
   9   2   8       27.29       49.33     16.66 o 
 -10   3   8        0.65        8.98     31.67 o 
  -9   3   8      164.21      142.86     41.87 o 
  -8   3   8       50.16       52.36     33.67 o 
  -7   3   8      491.75      473.43     36.27 o 
  -6   3   8        4.31       -5.31      7.07 o 
  -5   3   8       27.15       16.76      7.23 o 
  -4   3   8      289.84      285.42     15.37 o 
  -3   3   8     2564.01     2413.03     32.25 o 
  -2   3   8     5367.09     5264.62     51.05 o 
  -1   3   8       54.87       55.65      5.79 o 
   0   3   8     3159.26     3058.82     33.01 o 
   1   3   8      804.65      796.57     15.33 o 
   2   3   8     1990.51     2186.37     34.97 o 
   3   3   8     1567.64     1512.39     24.85 o 
   4   3   8       71.34       61.40      9.47 o 
   5   3   8      277.79      288.08     24.78 o 
   6   3   8        8.89       14.54     12.26 o 
   7   3   8      148.45      124.99     22.40 o 
   8   3   8       40.52       51.83     23.73 o 
   9   3   8        2.68       -0.83     11.97 o 
  -9   4   8      309.30      260.50     60.53 o 
  -8   4   8     1357.30     1290.69     62.91 o 
  -7   4   8      690.23      670.57     43.11 o 
  -6   4   8      127.64      134.85     17.37 o 
  -5   4   8      130.04      105.08     12.22 o 
  -4   4   8     1713.70     1847.61     41.78 o 
  -3   4   8     6859.80     7044.54     87.34 o 
  -2   4   8      160.91      156.52      9.14 o 
  -1   4   8     1935.18     2065.43     30.26 o 
   0   4   8     4775.52     4946.64     46.98 o 
   1   4   8        3.83       -1.78      3.24 o 
   2   4   8      316.04      365.48     11.70 o 
   3   4   8      213.09      182.31      9.66 o 
   4   4   8       83.79       86.12     11.00 o 
   5   4   8      943.84      888.99     46.77 o 
   6   4   8      667.97      663.50     35.42 o 
   7   4   8      358.98      336.26     31.42 o 
   8   4   8       37.63       73.05     20.61 o 
   9   4   8        0.02       16.88     14.16 o 
 -10   5   8       53.90      114.29     41.74 o 
  -9   5   8       78.95       69.76     22.31 o 
  -8   5   8     2017.74     1905.91    113.50 o 
  -7   5   8     1017.87     1019.66     52.48 o 
  -6   5   8        1.29       -8.41      6.36 o 
  -5   5   8       90.97      102.51     14.13 o 
  -4   5   8      161.90      154.44     13.10 o 
  -3   5   8     5952.02     6353.33     62.31 o 
  -2   5   8      166.91      199.31     10.28 o 
  -1   5   8      189.64      232.83     10.44 o 
   0   5   8        0.27        0.73      3.94 o 
   1   5   8        4.66        4.10      4.05 o 
   2   5   8       88.32      109.75      8.52 o 
   3   5   8     1317.76     1265.34     36.73 o 
   4   5   8      657.24      673.89     24.38 o 
   5   5   8      245.94      268.80     22.75 o 
   6   5   8      182.87      181.02     22.50 o 
   7   5   8      833.63      818.44     41.37 o 
   8   5   8      155.45      112.70     22.03 o 
   9   5   8       63.30       58.06     27.72 o 
 -10   6   8        1.80       10.35     14.18 o 
  -9   6   8      381.86      350.82     40.68 o 
  -8   6   8       87.16       99.43     31.04 o 
  -7   6   8     1515.97     1496.88     86.47 o 
  -6   6   8      105.51       97.38     15.37 o 
  -5   6   8      105.35       97.11     13.71 o 
  -4   6   8       11.07       -3.00      5.14 o 
  -3   6   8        4.15        1.93      4.61 o 
  -2   6   8     1014.27      995.30     20.67 o 
  -1   6   8      548.06      452.12     14.02 o 
   0   6   8      809.89      801.28     17.62 o 
   1   6   8      532.48      509.39     14.24 o 
   2   6   8       26.52       36.76      5.79 o 
   3   6   8     1001.63     1030.16     22.69 o 
   4   6   8       38.59       44.79      8.24 o 
   5   6   8      210.75      222.09     18.26 o 
   6   6   8       49.86       74.70     16.68 o 
   7   6   8       28.96       56.68     26.60 o 
   8   6   8      143.36      170.11     41.94 o 
   9   6   8       57.15       72.02     28.97 o 
 -10   7   8        1.23        1.67     13.17 o 
  -9   7   8      189.60      227.14     41.31 o 
  -8   7   8      223.96      216.73     31.95 o 
  -7   7   8       79.24       52.55     18.41 o 
  -6   7   8      130.56      117.34     16.64 o 
  -5   7   8      386.45      355.04     21.07 o 
  -4   7   8      818.00      741.33     23.57 o 
  -3   7   8      106.11       93.46      9.11 o 
  -2   7   8       60.02       76.36      8.41 o 
  -1   7   8      167.73      174.30     10.85 o 
   0   7   8      603.07      640.29     18.56 o 
   1   7   8     2441.91     2448.68     32.46 o 
   2   7   8     4373.42     4524.42     48.79 o 
   3   7   8      888.65      794.28     19.15 o 
   4   7   8       56.20       52.13      9.20 o 
   5   7   8      109.38      125.86     12.95 o 
   6   7   8      572.38      476.21     43.68 o 
   7   7   8       77.77       80.41     19.17 o 
   8   7   8        9.35       19.27     12.57 o 
   9   7   8        5.95       33.07     15.32 o 
 -10   8   8        0.97       -3.72     12.74 o 
  -9   8   8        6.82      -10.86     18.73 o 
  -8   8   8       11.98       11.81     14.08 o 
  -7   8   8        0.83       -3.87     10.14 o 
  -6   8   8      115.98       99.38     15.56 o 
  -5   8   8      962.51      947.42     42.60 o 
  -4   8   8     1936.26     1931.56     44.92 o 
  -3   8   8      802.70      707.00     19.10 o 
  -2   8   8     1493.04     1451.23     26.24 o 
  -1   8   8     3864.43     3989.85     45.71 o 
   0   8   8     3443.26     3392.44     44.96 o 
   1   8   8        1.78        1.13      4.98 o 
   2   8   8     1080.94     1113.11     30.08 o 
   3   8   8      321.76      327.51     13.83 o 
   4   8   8     1054.43      990.03     32.14 o 
   5   8   8      238.10      246.60     20.35 o 
   6   8   8       28.71       26.10     14.48 o 
   7   8   8      158.65      162.89     26.17 o 
   8   8   8       29.51       52.69     16.76 o 
 -10   9   8       26.92       29.47     17.72 o 
  -9   9   8       73.02       72.67     22.11 o 
  -8   9   8       77.80       64.61     21.32 o 
  -7   9   8       82.87      110.40     23.38 o 
  -6   9   8       13.29       11.67      8.75 o 
  -5   9   8      691.52      606.40     30.33 o 
  -4   9   8        6.34       11.44      8.04 o 
  -3   9   8       12.56       24.65      6.89 o 
  -2   9   8      119.20      108.53      9.66 o 
  -1   9   8      189.72      208.96     11.59 o 
   0   9   8      128.95      137.20     12.27 o 
   1   9   8       29.45       57.50      7.67 o 
   2   9   8     1634.97     1647.76     32.99 o 
   3   9   8     2640.64     2637.03     44.24 o 
   4   9   8      879.55      941.02    100.13 o 
   5   9   8      132.66      124.30     16.37 o 
   6   9   8      691.07      720.38     39.80 o 
   7   9   8       45.93       38.40     22.32 o 
   8   9   8      500.07      530.37     38.54 o 
  -9  10   8      157.01      112.73     26.71 o 
  -8  10   8      631.53      653.36     59.97 o 
  -7  10   8       18.34       29.56     22.38 o 
  -6  10   8       43.64       25.11     13.71 o 
  -5  10   8      191.45      192.89     25.88 o 
  -4  10   8       28.86       32.87      9.58 o 
  -3  10   8      919.67      848.85     25.00 o 
  -2  10   8      882.84      855.90     21.60 o 
  -1  10   8     1497.25     1462.74     34.15 o 
   0  10   8       39.55       53.70      7.88 o 
   1  10   8       73.00       75.37     10.14 o 
   2  10   8      384.03      387.84     17.70 o 
   3  10   8      804.86      775.48     24.55 o 
   4  10   8      815.36      819.36     38.80 o 
   5  10   8     1225.10     1088.66     37.62 o 
   6  10   8      194.70      201.23     31.90 o 
   7  10   8       35.09       55.06     17.57 o 
   8  10   8       17.40       11.80     13.58 o 
  -9  11   8       87.38       70.87     22.76 o 
  -8  11   8       97.29      126.07     39.14 o 
  -7  11   8        0.96        9.14     12.37 o 
  -6  11   8        1.98        1.79     11.30 o 
  -5  11   8      519.18      508.58     35.74 o 
  -4  11   8      488.16      504.56     33.84 o 
  -3  11   8      176.09      185.93     14.48 o 
  -2  11   8        3.46        2.58      7.12 o 
  -1  11   8      185.36      188.93     14.68 o 
   0  11   8      146.34      150.66     13.29 o 
   1  11   8      155.89      164.81     13.40 o 
   2  11   8      165.79      175.52     14.18 o 
   3  11   8        1.12        0.81      6.14 o 
   4  11   8      150.18      158.52     18.46 o 
   5  11   8        1.47        0.22      9.23 o 
   6  11   8       28.82       41.76     15.89 o 
   7  11   8       99.40       95.06     21.12 o 
   8  11   8      256.54      330.21     39.43 o 
  -9  12   8        0.01       13.18     16.12 o 
  -8  12   8       42.84       58.18     21.30 o 
  -7  12   8        3.62        2.58     13.31 o 
  -6  12   8       58.48       56.09     17.88 o 
  -5  12   8      199.78      217.45     29.07 o 
  -4  12   8      517.11      494.22     73.93 o 
  -3  12   8      253.88      242.94     20.94 o 
  -2  12   8      372.91      393.80     24.07 o 
  -1  12   8      450.09      392.28     21.22 o 
   0  12   8       14.47       17.57      8.97 o 
   1  12   8      620.98      525.25     21.33 o 
   2  12   8       26.60       39.33      9.70 o 
   3  12   8      164.11      180.64     15.29 o 
   4  12   8      256.92      291.31     22.84 o 
   5  12   8       12.18        4.46     10.02 o 
   6  12   8       14.82       29.69     27.91 o 
   7  12   8       69.38       92.13     32.85 o 
  -8  13   8        5.73       28.38     16.03 o 
  -7  13   8       78.37      118.28     25.86 o 
  -6  13   8      145.03      166.89     28.11 o 
  -5  13   8        7.38        0.39     11.64 o 
  -4  13   8      540.71      494.87     35.73 o 
  -3  13   8       13.29       25.83     12.42 o 
  -2  13   8      173.89      174.64     19.03 o 
  -1  13   8      475.95      480.13     25.62 o 
   0  13   8       18.58        8.96      9.54 o 
   1  13   8      208.33      186.25     15.48 o 
   2  13   8        1.37       -1.05      7.53 o 
   3  13   8      539.58      585.06     24.08 o 
   4  13   8       20.45       24.01     11.95 o 
   5  13   8        6.14        1.07      9.81 o 
   6  13   8       40.09       52.64     17.47 o 
   7  13   8        1.59        0.44     18.10 o 
  -8  14   8        5.17       -9.04     18.47 o 
  -7  14   8      125.91      133.93     27.65 o 
  -6  14   8       39.94       40.14     19.45 o 
  -5  14   8       13.24       15.90     12.53 o 
  -4  14   8      442.93      425.22     34.29 o 
  -3  14   8      131.75      119.32     22.62 o 
  -2  14   8        3.59        5.06     10.38 o 
  -1  14   8      245.06      264.27     22.06 o 
   0  14   8      156.67      168.11     19.13 o 
   1  14   8      663.12      604.28     28.84 o 
   2  14   8      185.65      196.35     16.55 o 
   3  14   8      580.29      609.14     25.14 o 
   4  14   8       98.85      130.51     18.70 o 
   5  14   8      117.25      130.06     19.38 o 
   6  14   8        0.61       10.04     17.18 o 
   7  14   8       13.25       15.35     13.57 o 
  -7  15   8       34.15       21.29     15.15 o 
  -6  15   8       11.91       14.29     14.55 o 
  -5  15   8        0.35       -6.10     10.69 o 
  -4  15   8       25.11       26.36     15.90 o 
  -3  15   8      242.27      248.53     30.21 o 
  -2  15   8      348.60      345.04     25.24 o 
  -1  15   8       13.97       20.82     11.35 o 
   0  15   8        0.12        3.10     10.03 o 
   1  15   8       21.25       28.93     11.71 o 
   2  15   8        5.34       16.81     11.11 o 
   3  15   8        3.14       -3.23     10.90 o 
   4  15   8      236.35      248.83     28.62 o 
   5  15   8      107.46      136.02     20.08 o 
   6  15   8        7.79       -1.16     13.56 o 
  -7  16   8        7.30       -0.50     19.98 o 
  -6  16   8       56.85       73.93     23.06 o 
  -5  16   8       49.74       52.75     19.59 o 
  -4  16   8      125.81      145.53     27.59 o 
  -3  16   8        1.69       -5.50     12.94 o 
  -2  16   8       85.97      105.63     17.98 o 
  -1  16   8       45.14       51.87     14.03 o 
   0  16   8        3.17        6.59     10.66 o 
   1  16   8       16.30       15.95     11.52 o 
   2  16   8        3.42        0.02     10.34 o 
   3  16   8      163.84      157.14     19.94 o 
   4  16   8      146.09      152.68     26.81 o 
   5  16   8        7.69        9.34     13.41 o 
  -6  17   8       36.03       65.79     23.24 o 
  -5  17   8      219.05      200.54     56.02 o 
  -4  17   8       47.29       43.90     18.63 o 
  -3  17   8      467.28      425.91     36.88 o 
  -2  17   8       11.20       13.02     11.65 o 
  -1  17   8       31.55       41.71     13.90 o 
   0  17   8        0.18       15.82     11.42 o 
   1  17   8      191.53      176.29     20.84 o 
   2  17   8      113.04      116.56     18.42 o 
   3  17   8      122.19      126.53     24.89 o 
   4  17   8       15.72       36.98     31.47 o 
   5  17   8        1.71       23.83     17.13 o 
  -5  18   8        1.14       16.64     13.63 o 
  -4  18   8       24.53        4.49     12.24 o 
  -3  18   8      106.09      121.00     25.01 o 
  -2  18   8      102.84      138.84     20.68 o 
  -1  18   8       37.35       54.79     14.85 o 
   0  18   8      268.58      266.68     27.60 o 
   1  18   8      132.46      169.29     21.12 o 
   2  18   8        8.56       25.54     12.05 o 
   3  18   8      232.80      231.55     56.48 o 
   4  18   8       11.52        6.21     15.36 o 
  -4  19   8       68.25       78.02     21.30 o 
  -3  19   8      237.72      253.70     33.91 o 
  -2  19   8       65.65       88.43     22.06 o 
  -1  19   8       13.32       12.39     12.64 o 
   0  19   8       18.63       35.10     13.27 o 
   1  19   8      168.45      208.79     23.43 o 
   2  19   8      283.18      275.46     27.02 o 
   3  19   8        0.13       12.53     14.82 o 
  -3  20   8        0.16        8.88     11.93 o 
  -2  20   8       13.56       44.99     17.99 o 
  -1  20   8       65.13       57.91     15.28 o 
   0  20   8       49.99       49.72     14.63 o 
   1  20   8        0.57       20.29     11.63 o 
   2  20   8        3.43       12.83     25.17 o 
 -11   1   9       21.62       37.61     29.66 o 
 -10   1   9      168.13      217.05     43.28 o 
  -9   1   9      480.31      565.03    134.86 o 
  -8   1   9       48.49       39.61     21.86 o 
  -7   1   9      887.19      927.65     57.70 o 
  -6   1   9       22.07       19.58      8.52 o 
  -5   1   9       81.96       73.88     11.01 o 
  -4   1   9      249.02      246.43     15.31 o 
  -3   1   9       61.56       57.80      6.32 o 
  -2   1   9      546.07      516.36     10.82 o 
  -1   1   9      141.57      162.87      7.99 o 
   0   1   9      105.93      139.66     10.97 o 
   1   1   9       52.06       53.16      4.98 o 
   2   1   9      140.98      164.04     16.52 o 
   3   1   9     1054.49     1049.62     36.26 o 
   4   1   9      537.42      478.26     26.37 o 
   5   1   9        9.41       -5.13      9.43 o 
   6   1   9      408.83      426.94     38.58 o 
   7   1   9      238.76      230.88     27.66 o 
   8   1   9        4.27       12.96     12.23 o 
   9   1   9      167.41      143.65     26.21 o 
 -11   2   9      106.96      249.64    119.88 o 
 -10   2   9       61.17      116.82     36.72 o 
  -9   2   9        0.06       -3.25     18.52 o 
  -8   2   9      842.39      882.82     78.60 o 
  -7   2   9       11.26        7.90     12.14 o 
  -6   2   9      738.47      708.14     27.15 o 
  -5   2   9     2789.83     2887.10     71.82 o 
  -4   2   9     4366.12     4647.46     84.46 o 
  -3   2   9       51.33       33.29      5.92 o 
  -2   2   9      130.84      164.67      9.01 o 
  -1   2   9     1725.20     1766.70     24.98 o 
   0   2   9     6346.99     6732.72     65.93 o 
   1   2   9     8621.15     9203.44     98.25 o 
   2   2   9      102.64      100.98      8.45 o 
   3   2   9      335.43      329.14     14.14 o 
   4   2   9      828.03      838.90     34.23 o 
   5   2   9      179.73      189.43     22.11 o 
   6   2   9     1800.14     1803.67     66.16 o 
   7   2   9      486.95      460.42     32.94 o 
   8   2   9      525.98      518.13     35.79 o 
   9   2   9       49.40       74.68     20.13 o 
 -10   3   9      246.53      486.99    291.41 o 
  -9   3   9     1149.83     1046.74     89.01 o 
  -8   3   9      702.09      667.32     45.71 o 
  -7   3   9       36.99       27.65     14.70 o 
  -6   3   9       95.49       93.48     15.69 o 
  -5   3   9      212.38      158.64     14.93 o 
  -4   3   9      376.15      355.14     17.10 o 
  -3   3   9      356.88      307.34     12.09 o 
  -2   3   9     1287.66     1331.36     22.77 o 
  -1   3   9      436.15      413.18     12.52 o 
   0   3   9     1014.42     1174.52     19.33 o 
   1   3   9     2657.31     2712.19     32.87 o 
   2   3   9      534.17      593.94     18.15 o 
   3   3   9     1123.50     1248.19    112.22 o 
   4   3   9      379.38      419.22     25.28 o 
   5   3   9     3993.41     4045.35    181.21 o 
   6   3   9      359.50      370.34     29.18 o 
   7   3   9      342.92      377.70     39.66 o 
   8   3   9        1.47        6.07     12.97 o 
   9   3   9       77.33      106.32     22.73 o 
 -10   4   9        3.82        7.00     42.79 o 
  -9   4   9      180.03      184.70     32.30 o 
  -8   4   9      189.29      197.01     30.50 o 
  -7   4   9      360.26      341.63     34.91 o 
  -6   4   9        0.16        0.00      7.30 o 
  -5   4   9       71.07       62.68     10.64 o 
  -4   4   9      147.21      126.63     12.66 o 
  -3   4   9      447.45      498.25     15.46 o 
  -2   4   9      581.88      559.54     15.50 o 
  -1   4   9    10483.50    10847.06     87.96 o 
   0   4   9     2209.67     2523.80     30.90 o 
   1   4   9     2295.15     2399.19     37.73 o 
   2   4   9      535.63      530.40     13.85 o 
   3   4   9      161.62      206.12     13.76 o 
   4   4   9        0.43        5.83      9.09 o 
   5   4   9     1189.16     1175.22     43.73 o 
   6   4   9     2252.69     2150.46     63.88 o 
   7   4   9      615.69      626.32     37.99 o 
   8   4   9       50.47       56.76     17.58 o 
   9   4   9       64.34      115.01     34.43 o 
 -10   5   9       31.61       13.10     29.43 o 
  -9   5   9        6.30       -3.99     11.39 o 
  -8   5   9        9.14       12.32     13.82 o 
  -7   5   9     1051.41     1002.69     78.28 o 
  -6   5   9       15.75        9.44      8.47 o 
  -5   5   9        0.06       -4.18      5.94 o 
  -4   5   9        7.56       -0.57      5.55 o 
  -3   5   9      136.56      135.16      9.87 o 
  -2   5   9      835.60      743.41     18.06 o 
  -1   5   9      961.06      898.39     18.82 o 
   0   5   9      244.62      252.56     10.60 o 
   1   5   9     1080.84     1055.42     19.40 o 
   2   5   9       68.44       73.67      6.54 o 
   3   5   9       55.44       36.42      7.53 o 
   4   5   9        5.98       -3.28      7.66 o 
   5   5   9       12.17       15.85     11.54 o 
   6   5   9      354.96      413.40     32.23 o 
   7   5   9      491.31      532.64     35.68 o 
   8   5   9      190.03      248.06     47.40 o 
   9   5   9      136.53      100.79     32.78 o 
 -10   6   9        6.59       -3.28     13.31 o 
  -9   6   9        0.02       -1.83     12.56 o 
  -8   6   9       16.20        6.17     12.83 o 
  -7   6   9       50.80       49.09     21.86 o 
  -6   6   9      183.32      201.90     20.42 o 
  -5   6   9      201.63      226.94     16.96 o 
  -4   6   9      845.98      856.93     25.86 o 
  -3   6   9      467.78      425.45     15.03 o 
  -2   6   9      153.01      187.07     10.72 o 
  -1   6   9     3432.06     3429.07     40.56 o 
   0   6   9     1310.60     1183.96     21.79 o 
   1   6   9      375.38      380.52     12.84 o 
   2   6   9        0.62        5.46      4.10 o 
   3   6   9      487.67      462.87     17.40 o 
   4   6   9     1238.52     1286.15     36.29 o 
   5   6   9        3.12        0.92      7.72 o 
   6   6   9      616.22      572.85     33.63 o 
   7   6   9       11.42       45.75     24.75 o 
   8   6   9        0.49       -0.59     18.70 o 
   9   6   9        0.28       -7.70     16.19 o 
 -10   7   9       37.23       57.98     22.34 o 
  -9   7   9     1581.09     1329.48     68.52 o 
  -8   7   9     1199.18     1081.38     58.55 o 
  -7   7   9      654.51      561.67     41.27 o 
  -6   7   9       82.16       82.57     14.96 o 
  -5   7   9        1.92        2.22      7.58 o 
  -4   7   9     1383.78     1320.54     61.35 o 
  -3   7   9       11.31        7.13      5.44 o 
  -2   7   9     3411.86     3572.19     43.78 o 
  -1   7   9      918.98     1039.15     21.63 o 
   0   7   9     6638.50     7285.19     67.55 o 
   1   7   9       22.35       12.99      5.45 o 
   2   7   9       66.42       92.99     10.79 o 
   3   7   9      551.68      578.33     20.03 o 
   4   7   9      218.98      207.73     14.79 o 
   5   7   9        0.04       -0.91      8.71 o 
   6   7   9      451.71      412.65     32.13 o 
   7   7   9      344.57      336.33     36.37 o 
   8   7   9        0.91        3.37     11.93 o 
 -10   8   9        0.61        2.05     14.62 o 
  -9   8   9       15.28       18.61     16.96 o 
  -8   8   9      194.69      160.07     51.32 o 
  -7   8   9       31.75       23.83     14.88 o 
  -6   8   9       29.94       41.58     12.03 o 
  -5   8   9        6.46        0.56     10.51 o 
  -4   8   9     4046.60     3802.83     86.27 o 
  -3   8   9      834.26      805.08     21.37 o 
  -2   8   9     1227.77     1166.94     24.13 o 
  -1   8   9     1332.00     1301.20     24.85 o 
   0   8   9      376.19      317.96     13.00 o 
   1   8   9        0.85        3.81      5.23 o 
   2   8   9     1369.02     1381.80     25.77 o 
   3   8   9     2034.86     2001.63     37.29 o 
   4   8   9      240.20      233.86     21.92 o 
   5   8   9        0.43       -3.94     10.20 o 
   6   8   9     1093.66     1069.53     48.98 o 
   7   8   9     1423.13     1464.94     60.93 o 
   8   8   9        0.66       12.32     12.64 o 
 -10   9   9       99.11       90.60     25.41 o 
  -9   9   9       52.15       32.48     18.06 o 
  -8   9   9      289.75      287.11     36.80 o 
  -7   9   9      424.54      396.34     39.11 o 
  -6   9   9        2.99       -2.02      7.68 o 
  -5   9   9      289.31      272.27     20.51 o 
  -4   9   9      450.07      470.35     23.33 o 
  -3   9   9      443.20      442.33     26.37 o 
  -2   9   9      115.22      120.55     10.31 o 
  -1   9   9       61.87       72.50      8.77 o 
   0   9   9      833.47      825.78     23.62 o 
   1   9   9     3873.00     3878.77     57.55 o 
   2   9   9      474.13      440.14     19.75 o 
   3   9   9      313.29      304.52     20.00 o 
   4   9   9     2697.86     2732.53     56.47 o 
   5   9   9       87.40      118.25     20.76 o 
   6   9   9      266.67      263.57     54.35 o 
   7   9   9      140.73      209.82     32.13 o 
   8   9   9       90.57       78.64     19.79 o 
  -9  10   9      180.30      163.87     30.12 o 
  -8  10   9       19.72       28.09     17.41 o 
  -7  10   9        2.87        9.87     12.70 o 
  -6  10   9        2.18        7.11     11.94 o 
  -5  10   9       35.05       48.67     12.02 o 
  -4  10   9      170.17      168.63     16.96 o 
  -3  10   9      458.81      420.58     16.75 o 
  -2  10   9        5.66       16.57      6.76 o 
  -1  10   9       19.98       28.55      7.53 o 
   0  10   9       12.35       16.70      6.87 o 
   1  10   9       80.58       89.52     10.68 o 
   2  10   9      734.63      757.20     23.53 o 
   3  10   9     1779.02     1779.48     44.62 o 
   4  10   9      134.79      145.48     17.23 o 
   5  10   9        3.37       -5.89      9.55 o 
   6  10   9       23.71       22.15     13.37 o 
   7  10   9      276.05      308.12     33.34 o 
   8  10   9      702.74      750.04     60.40 o 
  -9  11   9      138.91      163.44     30.13 o 
  -8  11   9      195.29      120.29     27.09 o 
  -7  11   9      177.27      197.75     31.19 o 
  -6  11   9      171.67      150.36     25.86 o 
  -5  11   9     1530.41     1464.24     59.76 o 
  -4  11   9     1962.23     1932.44     70.64 o 
  -3  11   9      125.16      124.11     13.42 o 
  -2  11   9       30.58       39.62      8.59 o 
  -1  11   9      394.94      384.04     21.14 o 
   0  11   9     1550.73     1439.96     50.91 o 
   1  11   9       18.75       27.66      9.18 o 
   2  11   9       48.91       63.04     10.47 o 
   3  11   9      604.32      615.39     27.92 o 
   4  11   9       80.38      100.50     15.52 o 
   5  11   9      432.27      459.20     49.14 o 
   6  11   9       19.33       17.74     13.21 o 
   7  11   9       40.16       77.94     20.85 o 
  -9  12   9       70.37       81.34     23.93 o 
  -8  12   9       48.17       46.63     19.60 o 
  -7  12   9      326.70      277.85     35.74 o 
  -6  12   9       40.20       62.38     18.87 o 
  -5  12   9       25.24       38.19     15.49 o 
  -4  12   9     1699.38     1748.98     63.92 o 
  -3  12   9      651.24      582.41     28.48 o 
  -2  12   9       11.27       19.48      9.18 o 
  -1  12   9      119.27      136.96     14.21 o 
   0  12   9       22.43       26.94      9.88 o 
   1  12   9      303.16      271.44     17.38 o 
   2  12   9      100.13       90.14     12.27 o 
   3  12   9     1359.13     1362.36     41.28 o 
   4  12   9       85.44       88.73     15.74 o 
   5  12   9        4.67        2.36     11.06 o 
   6  12   9      368.94      368.18     40.06 o 
   7  12   9       33.49       33.03     16.47 o 
  -8  13   9       27.60       23.28     16.13 o 
  -7  13   9       88.45       92.18     23.64 o 
  -6  13   9       46.93       65.67     20.25 o 
  -5  13   9      168.00      145.77     25.97 o 
  -4  13   9       36.92       41.36     16.32 o 
  -3  13   9      151.17      157.01     19.20 o 
  -2  13   9      970.74      919.65     35.00 o 
  -1  13   9        4.45        7.85     10.43 o 
   0  13   9      288.42      303.38     19.90 o 
   1  13   9      940.74      903.74     28.39 o 
   2  13   9      545.45      538.19     22.72 o 
   3  13   9     1204.92     1190.46     41.71 o 
   4  13   9     1187.53     1132.46     39.90 o 
   5  13   9      345.00      356.71     43.61 o 
   6  13   9        0.61       -1.72     16.06 o 
   7  13   9      601.71      585.66     40.59 o 
  -8  14   9      187.94      195.48     34.50 o 
  -7  14   9        9.13       27.31     16.39 o 
  -6  14   9      102.10      104.15     23.90 o 
  -5  14   9       37.88       44.53     17.94 o 
  -4  14   9      679.02      628.71     40.47 o 
  -3  14   9      512.62      478.81     28.30 o 
  -2  14   9        2.80       -3.92     10.15 o 
  -1  14   9       18.01       23.14     12.06 o 
   0  14   9      433.15      445.14     25.70 o 
   1  14   9        8.23        2.29     10.41 o 
   2  14   9      768.19      757.63     27.02 o 
   3  14   9        2.08        4.58     11.31 o 
   4  14   9      434.37      431.25     28.48 o 
   5  14   9      203.71      235.54     29.32 o 
   6  14   9       20.85       34.86     16.29 o 
  -7  15   9        1.88        7.81     15.23 o 
  -6  15   9       80.04       99.04     24.30 o 
  -5  15   9      401.13      377.93     37.74 o 
  -4  15   9       37.66       48.76     18.77 o 
  -3  15   9      503.19      509.89     53.82 o 
  -2  15   9       53.07       60.79     14.90 o 
  -1  15   9        8.77        8.16     10.46 o 
   0  15   9      103.00       81.15     25.86 o 
   1  15   9      606.33      597.96     29.46 o 
   2  15   9      711.80      749.54     32.57 o 
   3  15   9      594.41      607.23     30.76 o 
   4  15   9       38.66       36.66     18.30 o 
   5  15   9       26.59       34.81     16.87 o 
   6  15   9        3.48        0.02     13.75 o 
  -7  16   9        6.62       10.66     14.39 o 
  -6  16   9        0.02        7.67     22.48 o 
  -5  16   9      112.00      107.07     24.19 o 
  -4  16   9      443.01      435.60     39.98 o 
  -3  16   9      161.10      206.88     29.74 o 
  -2  16   9      203.65      186.01     21.78 o 
  -1  16   9      381.68      423.14     34.42 o 
   0  16   9       89.90       72.53     16.11 o 
   1  16   9        3.09        4.09      9.98 o 
   2  16   9       64.55       57.05     14.34 o 
   3  16   9       71.30       88.06     21.86 o 
   4  16   9      136.31      162.96     27.33 o 
   5  16   9        5.97        5.43     14.77 o 
  -6  17   9        0.31       13.88     13.08 o 
  -5  17   9        7.36       13.05     22.32 o 
  -4  17   9       93.39       99.94     24.14 o 
  -3  17   9      635.98      563.57     40.75 o 
  -2  17   9        0.27       -8.00      9.97 o 
  -1  17   9      314.76      296.09     25.73 o 
   0  17   9        2.27       16.37     11.66 o 
   1  17   9      405.27      416.66     27.22 o 
   2  17   9      123.99      114.14     17.61 o 
   3  17   9        0.91       16.13     15.90 o 
   4  17   9        8.88        4.51     18.30 o 
  -5  18   9        5.57       -2.47     13.66 o 
  -4  18   9        3.90       12.57     31.99 o 
  -3  18   9      203.34      245.10     32.38 o 
  -2  18   9        6.10       25.48     12.72 o 
  -1  18   9       53.11       42.90     13.98 o 
   0  18   9       26.15       19.55     11.85 o 
   1  18   9       27.88       36.80     12.66 o 
   2  18   9      197.27      264.81     31.78 o 
   3  18   9       29.77       40.33     17.50 o 
   4  18   9        7.58       19.11     17.40 o 
  -4  19   9      120.76      177.13     29.62 o 
  -3  19   9       69.75       71.41     18.99 o 
  -2  19   9       63.03       54.70     15.63 o 
  -1  19   9       83.39       85.20     18.06 o 
   0  19   9      256.05      267.67     26.34 o 
   1  19   9      101.85      121.76     19.00 o 
   2  19   9       86.70       81.43     23.14 o 
   3  19   9        3.54       -1.64     15.27 o 
  -3  20   9       17.23       58.06     18.44 o 
  -2  20   9       30.13       35.88     16.79 o 
  -1  20   9        4.26       23.69     12.95 o 
   0  20   9       25.20       29.14     13.24 o 
   1  20   9        1.41       18.97     12.92 o 
 -11   0  10      116.45      207.90     67.08 o 
 -10   0  10       75.05      113.69     48.91 o 
  -9   0  10      419.52      554.84     81.17 o 
  -8   0  10      239.48      259.84     55.10 o 
  -7   0  10      129.27      118.63     36.73 o 
  -6   0  10     1117.42     1104.54     48.91 o 
  -5   0  10      431.11      405.77     29.10 o 
  -4   0  10      439.08      458.33     37.00 o 
  -3   0  10      204.00      204.75     10.56 o 
  -2   0  10     2513.02     2519.41     42.73 o 
  -1   0  10      489.83      436.41     36.08 o 
   0   0  10     2872.59     2991.27     53.04 o 
   1   0  10     2265.06     2597.37     81.30 o 
   2   0  10      676.83      612.31     38.91 o 
   3   0  10     2532.37     2405.14     82.03 o 
   4   0  10     4884.06     5235.89    138.18 o 
   5   0  10       76.98      129.76     28.57 o 
   6   0  10      325.19      343.12     42.79 o 
   7   0  10      718.46      639.57     54.38 o 
   8   0  10      805.93      922.85     68.07 o 
   9   0  10        6.60       14.22     20.14 o 
 -11   1  10       47.16      137.00     43.14 o 
 -10   1  10       10.74       23.21     24.10 o 
  -9   1  10      126.46      169.17     56.81 o 
  -8   1  10      170.02      205.67     35.92 o 
  -7   1  10      465.05      443.33     30.04 o 
  -6   1  10      532.42      486.11     26.63 o 
  -5   1  10       30.01       33.11      9.05 o 
  -4   1  10     1072.79     1031.04     28.38 o 
  -3   1  10        3.94        4.44      3.16 o 
  -2   1  10     1714.50     1742.95     28.27 o 
  -1   1  10      199.91      183.13      9.28 o 
   0   1  10       84.84       89.06      6.63 o 
   1   1  10      582.38      605.35     28.65 o 
   2   1  10      548.31      542.50     26.11 o 
   3   1  10     2231.79     2395.98     57.53 o 
   4   1  10     1141.17     1212.18     43.06 o 
   5   1  10     1549.69     1480.93     50.38 o 
   6   1  10      645.43      596.86     34.87 o 
   7   1  10      749.80      795.59     42.47 o 
   8   1  10       18.58       26.41     16.53 o 
   9   1  10      216.39      234.22     30.91 o 
 -10   2  10      101.05      157.95     39.95 o 
  -9   2  10        5.12        1.13     20.22 o 
  -8   2  10        1.61      -22.22     14.81 o 
  -7   2  10      380.27      364.63     33.86 o 
  -6   2  10       63.29       86.56     12.91 o 
  -5   2  10        5.79       -1.07      6.06 o 
  -4   2  10     3217.80     3110.36     51.47 o 
  -3   2  10     1215.58     1221.66     24.33 o 
  -2   2  10       23.79       31.63      5.74 o 
  -1   2  10      439.93      406.97     12.63 o 
   0   2  10       85.52       89.71      7.06 o 
   1   2  10      587.91      618.65     17.67 o 
   2   2  10        4.78        5.79      4.79 o 
   3   2  10      510.66      534.22     27.52 o 
   4   2  10       24.38       30.61     12.68 o 
   5   2  10       41.13       42.68     14.85 o 
   6   2  10      359.56      352.35     30.59 o 
   7   2  10       33.89       47.10     16.85 o 
   8   2  10       88.87       92.08     38.94 o 
   9   2  10       80.36      101.93     23.17 o 
 -10   3  10       60.97      134.05     40.30 o 
  -9   3  10      107.48      185.49     84.30 o 
  -8   3  10     2545.43     2218.96     83.53 o 
  -7   3  10      442.05      361.39     26.78 o 
  -6   3  10       18.07       19.06      8.93 o 
  -5   3  10      924.63      869.92     38.64 o 
  -4   3  10     1012.28     1065.77     29.14 o 
  -3   3  10      279.16      311.17     12.38 o 
  -2   3  10        1.05        5.07      4.37 o 
  -1   3  10     1343.74     1412.97     23.32 o 
   0   3  10      355.08      368.35     37.64 o 
   1   3  10     4156.35     4387.30     51.03 o 
   2   3  10      615.43      638.35     19.08 o 
   3   3  10      413.70      434.44     25.43 o 
   4   3  10       39.19       69.72     15.16 o 
   5   3  10       16.37       21.22     13.36 o 
   6   3  10       13.34        6.47     12.52 o 
   7   3  10      260.58      311.80     31.27 o 
   8   3  10       75.22       85.75     20.28 o 
   9   3  10      115.69      175.20     27.71 o 
  -9   4  10      221.97      197.51     32.84 o 
  -8   4  10        0.01       -5.50     21.46 o 
  -7   4  10       44.23       42.95     12.99 o 
  -6   4  10       19.00       18.08      9.25 o 
  -5   4  10       43.86       51.42     10.25 o 
  -4   4  10     1092.93     1061.94     29.15 o 
  -3   4  10      965.08     1003.82     27.80 o 
  -2   4  10      173.67      193.23     10.47 o 
  -1   4  10      317.15      310.60     11.70 o 
   0   4  10     1639.37     1741.83     25.48 o 
   1   4  10       62.61       91.49      6.55 o 
   2   4  10      795.48      875.19     23.77 o 
   3   4  10      402.82      372.88     29.07 o 
   4   4  10      207.04      209.08     21.40 o 
   5   4  10      544.89      587.95     32.71 o 
   6   4  10      170.10      238.25     26.79 o 
   7   4  10      240.38      230.15     27.94 o 
   8   4  10       51.03       55.60     24.00 o 
   9   4  10       55.48       60.43     27.98 o 
 -10   5  10      100.36       98.16     38.97 o 
  -9   5  10      541.44      530.30     45.80 o 
  -8   5  10      926.30      931.05     54.57 o 
  -7   5  10      317.44      334.45     30.49 o 
  -6   5  10        2.59        0.50      7.47 o 
  -5   5  10        0.63       -5.14      6.49 o 
  -4   5  10      277.53      305.30     17.47 o 
  -3   5  10     1550.37     1471.13     26.92 o 
  -2   5  10     1744.82     1774.24     28.64 o 
  -1   5  10       46.86       50.78      6.73 o 
   0   5  10     5416.83     5675.02     55.42 o 
   1   5  10     1354.29     1418.23     23.13 o 
   2   5  10      178.27      183.67     12.23 o 
   3   5  10      227.01      224.97     17.26 o 
   4   5  10      452.96      391.91     25.17 o 
   5   5  10       89.38      129.44     20.33 o 
   6   5  10      178.61      169.09     28.47 o 
   7   5  10      747.27      727.47     40.32 o 
   8   5  10       21.73       11.13     20.54 o 
 -10   6  10        3.01        7.52     14.17 o 
  -9   6  10     1519.72     1274.19    181.90 o 
  -8   6  10      695.53      629.47     60.73 o 
  -7   6  10      543.95      465.63     28.15 o 
  -6   6  10       13.57       10.57      9.11 o 
  -5   6  10      165.52      156.76     15.39 o 
  -4   6  10      554.23      587.71     28.77 o 
  -3   6  10      704.10      648.98     18.52 o 
  -2   6  10     2514.30     2619.46     36.36 o 
  -1   6  10     1754.28     1794.41     28.53 o 
   0   6  10       42.26       35.31      6.26 o 
   1   6  10     1319.91     1272.94     22.78 o 
   2   6  10       33.32       36.03      8.18 o 
   3   6  10      311.97      363.22     17.00 o 
   4   6  10      931.04      898.51     30.80 o 
   5   6  10        1.19       -2.78      9.00 o 
   6   6  10       58.00       84.31     18.71 o 
   7   6  10      146.35      123.57     36.60 o 
   8   6  10       71.73       45.62     28.24 o 
 -10   7  10      118.30      148.11     29.82 o 
  -9   7  10       64.15       61.43     29.76 o 
  -8   7  10        3.69       25.42     17.25 o 
  -7   7  10        7.56       24.35     10.77 o 
  -6   7  10       29.82       40.08     11.62 o 
  -5   7  10      294.73      287.72     21.77 o 
  -4   7  10     2888.39     2584.38     47.11 o 
  -3   7  10     3659.27     3483.98     45.56 o 
  -2   7  10      130.34      102.36      9.60 o 
  -1   7  10      167.38      193.49     11.37 o 
   0   7  10      734.76      729.57     18.36 o 
   1   7  10       11.97       32.98      9.34 o 
   2   7  10      783.41      833.74     30.92 o 
   3   7  10       10.78       13.18      7.57 o 
   4   7  10      136.87      144.31     16.40 o 
   5   7  10       57.89       77.32     17.13 o 
   6   7  10       53.96       83.14     18.42 o 
   7   7  10       45.52       39.78     15.41 o 
   8   7  10       94.01       85.18     20.31 o 
 -10   8  10       11.87       20.66     21.86 o 
  -9   8  10      149.19      165.42     31.10 o 
  -8   8  10       47.66       65.05     20.47 o 
  -7   8  10      443.71      500.30     28.47 o 
  -6   8  10        3.30       -3.52      7.97 o 
  -5   8  10      153.95      146.94     17.39 o 
  -4   8  10       13.56        3.87      7.46 o 
  -3   8  10      567.68      536.32     18.06 o 
  -2   8  10      553.69      615.42     21.51 o 
  -1   8  10       55.13       77.77      8.78 o 
   0   8  10      176.95      161.00     10.58 o 
   1   8  10        2.66        9.15      5.78 o 
   2   8  10     2318.57     2324.83     34.66 o 
   3   8  10      865.04      857.89     25.59 o 
   4   8  10      630.23      668.57     49.74 o 
   5   8  10        0.60      -15.75     19.82 o 
   6   8  10        0.21        6.92     10.58 o 
   7   8  10       65.62      120.78     22.72 o 
   8   8  10      175.41      178.80     27.77 o 
  -9   9  10      120.21      163.47     30.83 o 
  -8   9  10        0.02       -4.94     11.35 o 
  -7   9  10      248.00      211.00     30.81 o 
  -6   9  10       25.72       37.98     11.31 o 
  -5   9  10     1453.16     1350.10     46.32 o 
  -4   9  10     3662.39     3341.98     76.39 o 
  -3   9  10     1601.76     1439.24     40.74 o 
  -2   9  10      122.21      117.22     10.76 o 
  -1   9  10       61.57       98.10     10.25 o 
   0   9  10     3005.34     3024.32     40.63 o 
   1   9  10      305.51      340.99     14.70 o 
   2   9  10     3346.37     3379.42     60.87 o 
   3   9  10     3038.45     3170.21     60.46 o 
   4   9  10     1587.64     1514.04     53.51 o 
   5   9  10      181.31      132.19     22.11 o 
   6   9  10      883.41      877.79    121.26 o 
   7   9  10     1140.79     1135.86     53.68 o 
   8   9  10       32.80       53.53     17.89 o 
  -9  10  10      330.37      338.56     42.25 o 
  -8  10  10        8.28        9.79     13.76 o 
  -7  10  10      161.45      165.17     29.16 o 
  -6  10  10      886.59      837.73     54.18 o 
  -5  10  10        3.45       13.78      8.62 o 
  -4  10  10      276.65      284.18     21.10 o 
  -3  10  10       22.08       33.94      8.28 o 
  -2  10  10       12.83       10.74      7.02 o 
  -1  10  10     2307.05     2235.85     39.11 o 
   0  10  10     1829.17     1781.90     36.01 o 
   1  10  10        6.30       10.81      7.66 o 
   2  10  10       63.94       83.11     10.63 o 
   3  10  10      519.58      534.21     26.30 o 
   4  10  10       88.65       72.33     18.30 o 
   5  10  10      200.88      217.16     26.99 o 
   6  10  10      219.53      220.96     28.99 o 
   7  10  10        1.59       24.81     14.17 o 
  -9  11  10       12.36       17.04     15.41 o 
  -8  11  10       70.80       39.59     17.90 o 
  -7  11  10       99.10      109.19     23.72 o 
  -6  11  10       65.67       68.26     19.88 o 
  -5  11  10     1644.62     1467.74     79.20 o 
  -4  11  10     1178.79     1023.69     47.90 o 
  -3  11  10      160.75      163.87     13.21 o 
  -2  11  10     1233.73     1184.59     27.09 o 
  -1  11  10        0.52       16.23     14.22 o 
   0  11  10      311.56      291.92     17.45 o 
   1  11  10       25.98       28.98      9.12 o 
   2  11  10      781.89      697.71     28.80 o 
   3  11  10        4.15        2.58      9.93 o 
   4  11  10        0.24       -5.96     10.96 o 
   5  11  10      114.77       83.62     20.05 o 
   6  11  10       61.04       80.06     19.44 o 
   7  11  10       33.47       48.26     27.29 o 
  -9  12  10       72.99       84.80     25.01 o 
  -8  12  10        1.05        9.76     15.82 o 
  -7  12  10      284.23      320.13     79.39 o 
  -6  12  10       70.06       64.42     19.37 o 
  -5  12  10       24.79       37.47     31.50 o 
  -4  12  10     1120.25     1144.73     61.22 o 
  -3  12  10       56.27       76.57     14.64 o 
  -2  12  10      226.60      220.35     22.19 o 
  -1  12  10      220.58      196.55     16.15 o 
   0  12  10      472.90      414.00     28.89 o 
   1  12  10      152.44      145.83     14.18 o 
   2  12  10      308.41      316.62     34.98 o 
   3  12  10      856.78      845.93     33.23 o 
   4  12  10       31.83       26.95     14.39 o 
   5  12  10      104.98       98.29     32.59 o 
   6  12  10        0.06      -10.65     11.17 o 
   7  12  10       14.77       23.99     15.58 o 
  -8  13  10        1.25       -5.98     13.07 o 
  -7  13  10       60.89       27.83     16.98 o 
  -6  13  10      228.30      266.75     33.72 o 
  -5  13  10     1901.62     1676.28     67.15 o 
  -4  13  10       56.46       58.88     19.79 o 
  -3  13  10      528.56      425.53     26.12 o 
  -2  13  10       59.79       70.30     15.46 o 
  -1  13  10       92.51       89.88     15.52 o 
   0  13  10     2258.33     2060.71     42.98 o 
   1  13  10     2502.97     2341.18     45.93 o 
   2  13  10      862.09      836.04     32.88 o 
   3  13  10       84.06       96.53     16.51 o 
   4  13  10        5.75      -16.70     11.13 o 
   5  13  10       15.01       20.43     28.97 o 
   6  13  10      313.76      360.16     41.08 o 
  -8  14  10        7.09       10.55     16.59 o 
  -7  14  10       92.09       89.57     24.17 o 
  -6  14  10        0.39        6.55     12.58 o 
  -5  14  10       59.74       61.97     20.51 o 
  -4  14  10       30.73       30.26     17.45 o 
  -3  14  10        4.62       16.92     11.58 o 
  -2  14  10        7.12       -4.69      9.00 o 
  -1  14  10      116.37      137.40     17.81 o 
   0  14  10      316.92      294.59     23.09 o 
   1  14  10        4.06       17.39      9.57 o 
   2  14  10      153.83      180.45     20.65 o 
   3  14  10      100.31      106.95     17.53 o 
   4  14  10       22.17       12.34     14.55 o 
   5  14  10       98.30      102.18     22.03 o 
   6  14  10       17.70       32.32     16.05 o 
  -7  15  10        7.33       30.69     16.24 o 
  -6  15  10        0.56        8.05     12.35 o 
  -5  15  10      374.47      364.46     37.40 o 
  -4  15  10       71.36       59.30     20.00 o 
  -3  15  10       15.49       26.38     12.45 o 
  -2  15  10       34.55       45.09     13.63 o 
  -1  15  10       40.38        7.13     14.66 o 
   0  15  10      195.00      217.85     26.05 o 
   1  15  10        1.56        9.69      9.43 o 
   2  15  10       28.91       38.44     16.35 o 
   3  15  10      230.39      271.87     24.26 o 
   4  15  10      568.71      518.21     59.51 o 
   5  15  10        0.90       -4.02     17.48 o 
  -7  16  10        0.49       -4.59     29.20 o 
  -6  16  10        0.51       -5.51     21.00 o 
  -5  16  10      187.65      199.29     31.88 o 
  -4  16  10      913.14      892.02     51.59 o 
  -3  16  10       70.67       63.70     17.88 o 
  -2  16  10      155.38      175.89     20.92 o 
  -1  16  10      124.98      123.53     19.07 o 
   0  16  10        6.29        9.42     10.61 o 
   1  16  10      135.36      152.70     20.52 o 
   2  16  10       22.12       25.83     15.55 o 
   3  16  10        5.04       14.64     36.80 o 
   4  16  10       11.33        5.33     18.83 o 
   5  16  10       14.14       40.18     18.73 o 
  -6  17  10        0.01       -4.88     16.46 o 
  -5  17  10      158.51      136.36     27.65 o 
  -4  17  10       27.67       31.00     17.16 o 
  -3  17  10       25.57       24.14     19.88 o 
  -2  17  10        3.30       11.35     11.53 o 
  -1  17  10      107.32      106.98     18.70 o 
   0  17  10        1.13        5.41     10.90 o 
   1  17  10      127.27      152.90     19.45 o 
   2  17  10      104.42      101.52     21.25 o 
   3  17  10      136.89      162.08     27.60 o 
   4  17  10        3.40      -15.40     20.54 o 
  -5  18  10        1.33       11.72     12.99 o 
  -4  18  10       46.49       47.76     18.18 o 
  -3  18  10       36.31       67.62     19.12 o 
  -2  18  10       91.45       73.51     16.65 o 
  -1  18  10      154.54      186.69     22.91 o 
   0  18  10      309.47      249.86     29.05 o 
   1  18  10       82.94       81.79     16.02 o 
   2  18  10      171.44      166.57     26.62 o 
   3  18  10        6.24       17.52     15.66 o 
  -4  19  10      214.64      229.76     33.09 o 
  -3  19  10       21.57       44.24     31.01 o 
  -2  19  10       14.48       27.06     12.04 o 
  -1  19  10        0.34       16.75     12.17 o 
   0  19  10       13.34       23.86     11.15 o 
   1  19  10        4.24       31.47     27.52 o 
   2  19  10      100.47      128.11     24.62 o 
  -2  20  10       35.55       67.35     21.99 o 
  -1  20  10        1.49        3.35     10.94 o 
   0  20  10       33.13       43.56     21.73 o 
 -10   1  11       59.20       55.24     28.77 o 
  -9   1  11      139.14      176.22     37.30 o 
  -8   1  11      107.31      104.82     28.35 o 
  -7   1  11      159.70      198.53     20.98 o 
  -6   1  11       40.22       39.54     12.48 o 
  -5   1  11      335.94      316.32     18.85 o 
  -4   1  11       39.33       35.51      8.26 o 
  -3   1  11       62.15       61.50      5.08 o 
  -2   1  11        0.99        5.12      2.97 o 
  -1   1  11     1130.70     1177.89     22.71 o 
   0   1  11       17.66       10.78      3.64 o 
   1   1  11      573.07      552.62     29.88 o 
   2   1  11      227.92      226.86     21.52 o 
   3   1  11      341.53      323.37     23.14 o 
   4   1  11     2093.47     2219.06     60.63 o 
   5   1  11      682.03      747.83     38.09 o 
   6   1  11      553.58      516.44     33.58 o 
   7   1  11      283.21      324.35     32.26 o 
   8   1  11       25.43       28.89     15.41 o 
 -10   2  11        4.26       20.56     26.68 o 
  -9   2  11      311.01      353.93     50.12 o 
  -8   2  11      288.14      250.78     40.28 o 
  -7   2  11      798.21      642.86     33.75 o 
  -6   2  11      728.86      587.50     25.79 o 
  -5   2  11      730.48      675.87     36.41 o 
  -4   2  11       53.33       62.63     10.41 o 
  -3   2  11       47.61       53.53      4.58 o 
  -2   2  11      674.76      726.95     17.66 o 
  -1   2  11     1424.25     1437.96     23.88 o 
   0   2  11      897.86      920.01     21.72 o 
   1   2  11      306.46      280.51     12.53 o 
   2   2  11       95.52       87.13     16.60 o 
   3   2  11        0.30        6.33     11.86 o 
   4   2  11      949.78      951.32     39.19 o 
   5   2  11     1599.24     1657.79     55.48 o 
   6   2  11     1623.50     1640.16     57.95 o 
   7   2  11      798.74      785.13     42.60 o 
   8   2  11     1041.95     1086.73     76.56 o 
 -10   3  11        4.40       -4.04     23.75 o 
  -9   3  11      128.39      152.44     38.48 o 
  -8   3  11        4.37       29.46     15.65 o 
  -7   3  11      267.21      315.20     27.26 o 
  -6   3  11      231.09      256.57     20.12 o 
  -5   3  11      455.26      488.81     22.51 o 
  -4   3  11      237.27      237.12     16.56 o 
  -3   3  11        1.67        1.80      4.76 o 
  -2   3  11      695.85      729.50     18.01 o 
  -1   3  11      350.04      368.46     12.59 o 
   0   3  11      321.28      331.19     11.26 o 
   1   3  11      798.85      788.53     22.11 o 
   2   3  11      194.17      182.57     20.08 o 
   3   3  11       43.02       30.04     13.10 o 
   4   3  11     1002.48     1006.20     40.61 o 
   5   3  11      421.50      479.69     30.96 o 
   6   3  11        4.48        4.52     13.12 o 
   7   3  11      325.21      400.20     50.92 o 
   8   3  11       15.37       26.82     15.07 o 
 -10   4  11        9.50       -8.78     59.28 o 
  -9   4  11      153.90      147.69     30.34 o 
  -8   4  11       57.50       69.15     20.50 o 
  -7   4  11       79.63       72.00     19.14 o 
  -6   4  11       24.18       34.62     10.43 o 
  -5   4  11      313.12      291.52     19.59 o 
  -4   4  11      287.50      320.67     13.99 o 
  -3   4  11       31.61       30.75      8.42 o 
  -2   4  11      631.59      589.87     16.60 o 
  -1   4  11     1187.56     1168.06     22.18 o 
   0   4  11      107.67      137.74      8.49 o 
   1   4  11       55.94       73.32      6.76 o 
   2   4  11       60.30       43.31     14.83 o 
   3   4  11     1069.60     1042.01     39.60 o 
   4   4  11      161.06      199.51     22.97 o 
   5   4  11      142.43      144.53     22.24 o 
   6   4  11       39.97       17.18     14.45 o 
   7   4  11       20.95        8.28     14.22 o 
   8   4  11        0.57        7.65     14.62 o 
 -10   5  11      235.89      227.91     54.71 o 
  -9   5  11       29.27       46.09     20.04 o 
  -8   5  11      526.47      480.36     41.90 o 
  -7   5  11       59.95       70.07     15.75 o 
  -6   5  11      113.77      114.33     15.19 o 
  -5   5  11       21.70       23.09      8.79 o 
  -4   5  11      689.93      641.14     19.25 o 
  -3   5  11      357.00      349.99     14.19 o 
  -2   5  11       58.46       59.09      7.86 o 
  -1   5  11        0.98        2.39      4.29 o 
   0   5  11       18.90       14.67      6.81 o 
   1   5  11      112.58      120.20      8.26 o 
   2   5  11      968.64     1001.29     50.41 o 
   3   5  11       15.87       27.11      9.89 o 
   4   5  11       73.64       74.63     16.73 o 
   5   5  11       11.39        5.84     12.11 o 
   6   5  11       42.16       29.11     15.44 o 
   7   5  11       18.30       -0.53     13.83 o 
   8   5  11      181.61      281.63     50.56 o 
 -10   6  11        0.93      -16.18     10.79 o 
  -9   6  11      385.81      282.27     38.65 o 
  -8   6  11      695.71      622.75     45.32 o 
  -7   6  11      213.01      214.58     23.39 o 
  -6   6  11       37.65       41.72     12.36 o 
  -5   6  11        3.54        4.66      7.97 o 
  -4   6  11      300.27      265.98     20.63 o 
  -3   6  11      104.87      111.47     10.29 o 
  -2   6  11     1852.63     1747.49     29.81 o 
  -1   6  11      778.90      711.78     18.54 o 
   0   6  11       95.65       98.93      8.59 o 
   1   6  11      609.94      608.15     16.35 o 
   2   6  11     1667.43     1593.26     36.28 o 
   3   6  11      104.68      112.36     14.87 o 
   4   6  11      942.92      922.92     32.55 o 
   5   6  11      423.46      361.13     23.62 o 
   6   6  11       73.27       73.01     27.78 o 
   7   6  11        0.02       -4.02     18.83 o 
   8   6  11       24.93        8.95     23.17 o 
 -10   7  11       37.14       63.46     24.69 o 
  -9   7  11       33.31       58.20     20.43 o 
  -8   7  11     1867.59     1765.76    127.91 o 
  -7   7  11      658.38      574.48     31.43 o 
  -6   7  11       31.66       50.53     12.88 o 
  -5   7  11      729.72      725.00     52.59 o 
  -4   7  11       31.32       31.41      8.10 o 
  -3   7  11      221.18      215.71     13.11 o 
  -2   7  11      426.18      441.52     16.05 o 
  -1   7  11     2985.93     2978.63     40.03 o 
   0   7  11     1338.67     1306.36     24.86 o 
   1   7  11      506.48      487.45     15.76 o 
   2   7  11     1482.24     1415.51     30.97 o 
   3   7  11        2.67       10.35     11.88 o 
   4   7  11     1156.36     1096.55     35.85 o 
   5   7  11      593.93      574.01     35.52 o 
   6   7  11      119.22      100.66     19.98 o 
   7   7  11        7.00       13.85     13.39 o 
   8   7  11       55.07       78.41     19.43 o 
 -10   8  11       42.85       52.84     20.85 o 
  -9   8  11      360.09      354.83     42.82 o 
  -8   8  11      606.29      554.08     56.19 o 
  -7   8  11       48.87       74.31     14.69 o 
  -6   8  11       19.37       20.94      9.59 o 
  -5   8  11      924.64      836.71     42.60 o 
  -4   8  11     2272.76     2100.93     37.77 o 
  -3   8  11      615.50      605.32     19.42 o 
  -2   8  11      575.63      506.74     17.63 o 
  -1   8  11       87.53       86.09      9.74 o 
   0   8  11     1157.97     1117.26     39.39 o 
   1   8  11      587.87      593.72     17.64 o 
   2   8  11     1210.30     1239.98     31.07 o 
   3   8  11      260.70      246.06     24.72 o 
   4   8  11        2.09        5.06     12.11 o 
   5   8  11      846.71      892.07     43.56 o 
   6   8  11      115.02       79.01     19.19 o 
   7   8  11       24.39       16.93     14.73 o 
   8   8  11      215.32      223.61     31.58 o 
  -9   9  11      108.61      125.34     28.39 o 
  -8   9  11      406.59      405.23     43.07 o 
  -7   9  11      257.16      286.19     39.12 o 
  -6   9  11       20.00       34.21     14.35 o 
  -5   9  11      358.03      342.42     23.64 o 
  -4   9  11     4014.88     3722.69     52.09 o 
  -3   9  11      825.73      772.84     30.37 o 
  -2   9  11        2.12        1.56      6.61 o 
  -1   9  11     2779.62     2680.43     39.79 o 
   0   9  11     1641.27     1674.00     30.10 o 
   1   9  11        7.65       17.54      7.02 o 
   2   9  11       67.38       67.90     12.64 o 
   3   9  11     2046.97     1989.51     60.32 o 
   4   9  11      365.62      306.65     29.31 o 
   5   9  11      233.62      221.38     26.78 o 
   6   9  11       42.90       43.83     17.01 o 
   7   9  11       54.90       71.56     19.57 o 
  -9  10  11      158.54      161.60     31.55 o 
  -8  10  11       62.44      111.61     38.51 o 
  -7  10  11      421.99      399.35     40.51 o 
  -6  10  11       52.94       61.35     18.36 o 
  -5  10  11      315.55      321.55     22.91 o 
  -4  10  11      117.66      123.97     12.65 o 
  -3  10  11      592.75      597.17     22.53 o 
  -2  10  11        0.15        1.88      6.10 o 
  -1  10  11     1282.90     1234.45     33.82 o 
   0  10  11    12370.71    12438.99    123.01 o 
   1  10  11      679.90      710.15     23.44 o 
   2  10  11       69.75       58.09     12.90 o 
   3  10  11       94.65       74.40     17.94 o 
   4  10  11      276.11      319.05     30.37 o 
   5  10  11       94.51      124.80     46.12 o 
   6  10  11        0.82       10.51     12.13 o 
   7  10  11      335.92      354.46     35.59 o 
  -9  11  11       20.23       14.41     14.06 o 
  -8  11  11      292.36      290.46     38.05 o 
  -7  11  11     1153.21     1133.09     60.04 o 
  -6  11  11      251.77      232.00     31.04 o 
  -5  11  11      159.16      164.45     25.45 o 
  -4  11  11        9.57       -0.02      9.26 o 
  -3  11  11       78.09       71.68     10.75 o 
  -2  11  11        6.40       10.42      7.59 o 
  -1  11  11     2742.73     2670.15     55.05 o 
   0  11  11      491.69      459.93     21.05 o 
   1  11  11       50.95       56.71     10.76 o 
   2  11  11       68.15       64.62     13.58 o 
   3  11  11      117.24      124.81     22.02 o 
   4  11  11      166.42      170.78     24.92 o 
   5  11  11      257.06      250.33     29.93 o 
   6  11  11       68.21       69.57     26.56 o 
   7  11  11      145.14      218.76     30.20 o 
  -8  12  11      231.45      239.65     36.36 o 
  -7  12  11        9.82        5.90     23.86 o 
  -6  12  11      121.84      129.37     25.98 o 
  -5  12  11      592.98      541.29     39.01 o 
  -4  12  11      166.63      154.47     24.25 o 
  -3  12  11        5.68       10.17      9.66 o 
  -2  12  11       33.44       44.40     10.96 o 
  -1  12  11        9.68       22.76      9.73 o 
   0  12  11       66.56       81.47     12.71 o 
   1  12  11       78.19       83.26     12.19 o 
   2  12  11       81.97      101.46     15.37 o 
   3  12  11        2.51       -1.23     14.48 o 
   4  12  11        1.57        6.31     13.45 o 
   5  12  11       42.11       71.68     26.60 o 
   6  12  11      434.36      424.18     44.34 o 
  -8  13  11        4.87       15.67     13.98 o 
  -7  13  11       75.12       83.56     22.56 o 
  -6  13  11      591.40      571.75     41.98 o 
  -5  13  11      100.83       85.37     26.99 o 
  -4  13  11      149.48      147.12     35.81 o 
  -3  13  11      124.71      116.22     18.00 o 
  -2  13  11     1010.50      872.23     35.71 o 
  -1  13  11      150.16      142.18     15.23 o 
   0  13  11     1250.13     1118.85     32.41 o 
   1  13  11      285.55      312.23     19.12 o 
   2  13  11        0.00      -13.88      9.25 o 
   3  13  11       16.38       15.97     15.09 o 
   4  13  11      177.41      149.92     24.67 o 
   5  13  11       48.76       61.93     18.76 o 
   6  13  11        9.27       12.86     15.64 o 
  -7  14  11       98.05      127.83     27.23 o 
  -6  14  11        5.45       -7.67     23.21 o 
  -5  14  11       26.30       63.25     20.28 o 
  -4  14  11        0.30        5.53     13.52 o 
  -3  14  11       16.08       14.52     11.33 o 
  -2  14  11        2.30       -4.10      8.98 o 
  -1  14  11      373.70      298.94     23.02 o 
   0  14  11      221.14      198.22     20.06 o 
   1  14  11      401.19      402.73     26.22 o 
   2  14  11       74.99       94.40     16.73 o 
   3  14  11       33.78       39.53     17.79 o 
   4  14  11       35.58       18.96     16.24 o 
   5  14  11       33.16       20.32     27.35 o 
   6  14  11       10.25        3.06     15.02 o 
  -7  15  11       24.32       -3.67     22.42 o 
  -6  15  11       82.47       69.09     19.50 o 
  -5  15  11      279.18      275.04     34.61 o 
  -4  15  11       98.58       40.68     18.25 o 
  -3  15  11       68.25       43.22     14.17 o 
  -2  15  11        4.93        8.74     10.10 o 
  -1  15  11      346.38      323.58     24.88 o 
   0  15  11      254.54      231.68     21.76 o 
   1  15  11       45.98       47.78     16.10 o 
   2  15  11       70.28       65.61     17.88 o 
   3  15  11        6.46       13.53     11.73 o 
   4  15  11       80.53       57.98     20.20 o 
   5  15  11        0.59      -19.47     13.51 o 
  -6  16  11       63.69       85.38     23.11 o 
  -5  16  11       32.17       43.50     25.31 o 
  -4  16  11       17.74       25.15     34.17 o 
  -3  16  11       17.77       12.72     11.23 o 
  -2  16  11        9.87       -1.14      9.82 o 
  -1  16  11       12.33        9.92     11.06 o 
   0  16  11      229.90      208.75     21.83 o 
   1  16  11        0.62        1.24     13.17 o 
   2  16  11       40.84       68.62     18.15 o 
   3  16  11        4.66        8.08     23.70 o 
   4  16  11       16.58        8.83     17.25 o 
  -6  17  11       13.66       22.79     23.37 o 
  -5  17  11       29.69       26.53     16.95 o 
  -4  17  11        2.50       17.59     14.65 o 
  -3  17  11        1.05       23.64     12.61 o 
  -2  17  11        3.22       16.17     11.45 o 
  -1  17  11      141.01      160.15     20.77 o 
   0  17  11        0.23        0.09      9.63 o 
   1  17  11        3.74        6.45     19.35 o 
   2  17  11       13.42        9.18     24.75 o 
   3  17  11       26.49       32.92     27.06 o 
   4  17  11        7.88       23.04     26.66 o 
  -5  18  11       20.60       36.59     20.67 o 
  -4  18  11      227.36      270.43     58.20 o 
  -3  18  11       11.96       15.42     12.38 o 
  -2  18  11       27.48       40.62     15.38 o 
  -1  18  11      204.15      216.32     23.83 o 
   0  18  11       48.91       45.36     14.02 o 
   1  18  11        3.59        8.12     21.99 o 
   2  18  11        0.00        6.99     26.79 o 
   3  18  11       75.12       40.09     30.09 o 
  -3  19  11      406.24      454.58     42.38 o 
  -2  19  11       86.87      125.32     19.85 o 
  -1  19  11       45.86       46.85     14.28 o 
   0  19  11       69.06       93.01     18.89 o 
   1  19  11       27.27       45.49     18.17 o 
 -10   0  12       90.48       91.71     47.27 o 
  -9   0  12      152.74      199.54     52.21 o 
  -8   0  12      264.09      300.26     60.30 o 
  -7   0  12      303.89      367.40     37.19 o 
  -6   0  12     1377.39     1282.61     54.68 o 
  -5   0  12      407.21      398.85     29.34 o 
  -4   0  12     2627.87     2404.68    115.44 o 
  -3   0  12        6.71        4.11      7.18 o 
  -2   0  12      618.07      618.77     19.51 o 
  -1   0  12        5.73       14.43     11.03 o 
   0   0  12       51.90       50.96      9.03 o 
   1   0  12      599.95      596.05     46.21 o 
   2   0  12       50.56       48.45     23.04 o 
   3   0  12       64.28       81.37     26.53 o 
   4   0  12     3484.30     3492.50    112.97 o 
   5   0  12     2317.12     2308.04     95.92 o 
   6   0  12        3.73       22.78     21.20 o 
   7   0  12        0.18       -9.41     16.59 o 
   8   0  12      458.63      436.80     55.17 o 
 -10   1  12        2.01      -10.48     21.77 o 
  -9   1  12      549.98      612.14     59.94 o 
  -8   1  12      294.85      365.61     45.09 o 
  -7   1  12      563.99      504.51     27.31 o 
  -6   1  12      481.88      459.53     27.12 o 
  -5   1  12      901.78      835.62     28.55 o 
  -4   1  12     1204.37     1092.39     30.54 o 
  -3   1  12       26.84       21.38      4.17 o 
  -2   1  12      461.13      428.94     11.66 o 
  -1   1  12     1323.93     1246.59     22.58 o 
   0   1  12     4728.68     4723.80     75.97 o 
   1   1  12      139.74      182.98     21.91 o 
   2   1  12      443.66      410.31     28.32 o 
   3   1  12      118.86      119.71     19.72 o 
   4   1  12      231.67      274.98     26.41 o 
   5   1  12       24.73       52.58     17.78 o 
   6   1  12      556.98      550.07     35.76 o 
   7   1  12       59.91       84.33     31.07 o 
   8   1  12      178.61      227.34     41.15 o 
 -10   2  12      410.34      527.19    143.35 o 
  -9   2  12      566.30      647.92    116.66 o 
  -8   2  12      223.02      225.90     67.08 o 
  -7   2  12      798.22      787.84     32.18 o 
  -6   2  12       60.12       59.93     12.65 o 
  -5   2  12      210.27      228.55     18.05 o 
  -4   2  12      196.82      202.99     15.88 o 
  -3   2  12      594.64      576.61     16.58 o 
  -2   2  12       18.40       32.98      6.05 o 
  -1   2  12      397.39      382.86     13.01 o 
   0   2  12      268.11      223.60     15.64 o 
   1   2  12      389.08      389.41     27.79 o 
   2   2  12       27.77       49.60     16.01 o 
   3   2  12       15.86       17.06     13.93 o 
   4   2  12       21.82       35.03     15.31 o 
   5   2  12      263.97      285.37     29.11 o 
   6   2  12       26.08       21.69     15.68 o 
   7   2  12       47.24       33.65     16.67 o 
   8   2  12      237.52      279.02     33.32 o 
 -10   3  12      113.11      115.98     40.56 o 
  -9   3  12      111.50      131.25     58.43 o 
  -8   3  12      108.21      100.82     23.79 o 
  -7   3  12      434.68      442.89     25.77 o 
  -6   3  12       12.72        7.84      8.57 o 
  -5   3  12       75.49       51.31     11.54 o 
  -4   3  12       36.57       26.96      6.79 o 
  -3   3  12        3.00        5.22      5.03 o 
  -2   3  12      245.18      219.50     11.11 o 
  -1   3  12     1153.36     1132.30     22.12 o 
   0   3  12      153.29      148.33      9.62 o 
   1   3  12      557.88      464.74     29.14 o 
   2   3  12        1.85       -1.86     13.77 o 
   3   3  12      157.90      168.96     21.94 o 
   4   3  12       89.74      106.10     20.30 o 
   5   3  12       18.92       17.17     14.96 o 
   6   3  12       10.40       -5.98     12.75 o 
   7   3  12       16.86       19.80     16.29 o 
   8   3  12       60.18       75.57     20.93 o 
 -10   4  12        3.52       16.43     27.11 o 
  -9   4  12       15.16        0.13     21.23 o 
  -8   4  12      289.82      220.71     32.67 o 
  -7   4  12        0.88       -1.39      9.08 o 
  -6   4  12      573.79      524.87     25.03 o 
  -5   4  12        7.32        1.76      7.66 o 
  -4   4  12      674.20      612.89     18.71 o 
  -3   4  12      682.06      598.70     17.82 o 
  -2   4  12      417.46      392.11     14.32 o 
  -1   4  12        5.20        5.14      4.23 o 
   0   4  12      285.01      278.69     11.14 o 
   1   4  12      474.50      438.45     21.54 o 
   2   4  12      249.79      236.93     24.09 o 
   3   4  12      552.15      519.99     30.69 o 
   4   4  12     2271.21     2319.45     63.95 o 
   5   4  12       62.10       71.07     20.01 o 
   6   4  12       15.33       17.62     17.77 o 
   7   4  12        5.21        9.96     13.87 o 
   8   4  12      105.89      150.39     26.60 o 
 -10   5  12      167.89      108.89     41.94 o 
  -9   5  12        0.14       10.72     13.64 o 
  -8   5  12       18.23       24.15     12.80 o 
  -7   5  12       76.62       86.88     16.90 o 
  -6   5  12       45.12       41.46     11.42 o 
  -5   5  12     1375.77     1256.30     35.35 o 
  -4   5  12      441.83      457.42     16.92 o 
  -3   5  12     4029.02     3829.50     48.26 o 
  -2   5  12        7.12        6.11      5.04 o 
  -1   5  12       95.08       86.78      8.38 o 
   0   5  12      410.97      382.25     13.53 o 
   1   5  12       53.46       51.81      8.67 o 
   2   5  12       13.44       15.29      9.30 o 
   3   5  12     1513.93     1471.66     39.88 o 
   4   5  12     2134.58     2078.57     60.34 o 
   5   5  12       26.33       23.06     14.91 o 
   6   5  12       54.14       65.69     19.90 o 
   7   5  12       10.31       27.07     16.59 o 
   8   5  12        0.16       21.72     20.14 o 
 -10   6  12       65.51       90.06     24.20 o 
  -9   6  12        9.83       -4.22     12.71 o 
  -8   6  12      141.32      136.33     20.09 o 
  -7   6  12        8.81       20.84     10.24 o 
  -6   6  12        2.79       -1.05      7.92 o 
  -5   6  12      384.97      359.94     20.92 o 
  -4   6  12     1588.99     1471.98     32.72 o 
  -3   6  12      128.85      133.25     11.24 o 
  -2   6  12     1121.44     1095.76     24.27 o 
  -1   6  12      188.53      211.49     11.95 o 
   0   6  12       13.71       11.75      5.58 o 
   1   6  12        0.97       -4.28      5.32 o 
   2   6  12      768.40      780.74     29.02 o 
   3   6  12      497.22      465.14     24.51 o 
   4   6  12      330.77      323.03     23.25 o 
   5   6  12      835.35      812.52     44.81 o 
   6   6  12       30.03       25.88     13.19 o 
   7   6  12       22.43       10.60     20.08 o 
   8   6  12        4.41        7.19     12.14 o 
 -10   7  12      127.10       80.92     32.88 o 
  -9   7  12       40.67       42.79     30.32 o 
  -8   7  12      154.03      159.14     29.70 o 
  -7   7  12      325.27      291.39     26.03 o 
  -6   7  12      204.95      221.00     19.52 o 
  -5   7  12       35.48       30.67     10.15 o 
  -4   7  12        3.07        0.97      6.25 o 
  -3   7  12      123.04      131.37     11.42 o 
  -2   7  12       88.00      102.74     10.21 o 
  -1   7  12       30.81       36.91      7.81 o 
   0   7  12      477.63      456.50     16.10 o 
   1   7  12       54.85       65.42     10.21 o 
   2   7  12      176.88      175.01     18.24 o 
   3   7  12       89.82       89.12     15.25 o 
   4   7  12       75.88       74.41     15.03 o 
   5   7  12      185.02      189.74     25.69 o 
   6   7  12       18.20       15.47     20.61 o 
   7   7  12        3.84        6.43     15.77 o 
  -9   8  12        4.07       -1.32     11.81 o 
  -8   8  12      562.94      570.80     44.38 o 
  -7   8  12        1.32       13.00      9.15 o 
  -6   8  12      394.54      363.06     25.52 o 
  -5   8  12      422.79      378.45     21.60 o 
  -4   8  12     2316.54     2283.30     39.42 o 
  -3   8  12      182.34      186.77     13.33 o 
  -2   8  12       33.09       39.20      8.30 o 
  -1   8  12        6.79        8.71      6.67 o 
   0   8  12      234.70      266.26     13.67 o 
   1   8  12       78.38       72.10     10.86 o 
   2   8  12      360.84      353.28     23.12 o 
   3   8  12       13.78       22.20     12.04 o 
   4   8  12     1097.54     1092.20     47.49 o 
   5   8  12      492.17      485.91     35.68 o 
   6   8  12        0.00       -5.34     11.18 o 
   7   8  12        7.41       12.42     13.24 o 
  -9   9  12       46.83       40.67     19.09 o 
  -8   9  12       41.95       41.34     17.94 o 
  -7   9  12        1.89       19.95     10.41 o 
  -6   9  12      408.37      413.68     26.50 o 
  -5   9  12       95.53       98.99     13.94 o 
  -4   9  12      260.01      242.88     15.63 o 
  -3   9  12        0.11       -0.55      6.52 o 
  -2   9  12       41.48       46.80      9.26 o 
  -1   9  12     1117.15     1042.26     26.68 o 
   0   9  12     4123.00     3891.38     49.27 o 
   1   9  12       16.26       27.41      8.86 o 
   2   9  12      617.22      601.54     72.02 o 
   3   9  12      115.78      110.03     19.77 o 
   4   9  12      106.03       85.88     23.30 o 
   5   9  12       17.66       21.06     14.15 o 
   6   9  12      222.32      264.13     31.52 o 
   7   9  12        2.69        1.36     18.27 o 
  -9  10  12      218.78      234.95     37.10 o 
  -8  10  12      262.43      261.86     36.74 o 
  -7  10  12        7.17       20.87     14.07 o 
  -6  10  12        0.10      -10.99     17.77 o 
  -5  10  12       27.27       18.44     12.03 o 
  -4  10  12      244.59      267.38     16.43 o 
  -3  10  12      221.11      196.18     14.29 o 
  -2  10  12       17.68       27.52      8.70 o 
  -1  10  12      445.53      441.72     18.10 o 
   0  10  12      552.89      531.64     21.54 o 
   1  10  12      422.53      428.81     23.86 o 
   2  10  12      124.04      135.35     21.34 o 
   3  10  12      156.01      128.09     21.62 o 
   4  10  12        1.62        0.83     11.39 o 
   5  10  12       18.07        7.76     12.59 o 
   6  10  12       32.33       19.82     14.89 o 
   7  10  12        6.12       31.61     15.95 o 
  -9  11  12      280.40      255.16     38.40 o 
  -8  11  12      153.87      186.26     42.13 o 
  -7  11  12      233.61      266.59     35.32 o 
  -6  11  12       62.79       49.67     18.04 o 
  -5  11  12        5.14       13.01     12.63 o 
  -4  11  12       16.84        8.82      8.44 o 
  -3  11  12       29.59       36.93      9.25 o 
  -2  11  12     1771.11     1716.26     33.99 o 
  -1  11  12      989.43      917.85     28.46 o 
   0  11  12     1032.89     1080.83     30.37 o 
   1  11  12      247.39      241.42     20.35 o 
   2  11  12        1.72       -3.54      8.62 o 
   3  11  12       15.75       11.29     13.03 o 
   4  11  12      381.30      428.23     39.34 o 
   5  11  12        1.45       -9.64     16.46 o 
   6  11  12       93.31      121.31     23.52 o 
  -8  12  12      150.08      126.91     28.01 o 
  -7  12  12      238.08      222.71     33.77 o 
  -6  12  12      205.00      228.11     32.01 o 
  -5  12  12     1083.35     1056.86     53.26 o 
  -4  12  12       10.99       12.24     10.24 o 
  -3  12  12        1.41        7.23     10.03 o 
  -2  12  12       46.70       43.95     11.68 o 
  -1  12  12      107.89       94.69     13.43 o 
   0  12  12       51.17       56.31     11.51 o 
   1  12  12      349.58      346.12     33.06 o 
   2  12  12      232.54      256.09     21.52 o 
   3  12  12       54.58       50.04     17.07 o 
   4  12  12       19.27       25.92     20.90 o 
   5  12  12      158.68      125.23     25.31 o 
   6  12  12        0.45       -6.14     12.52 o 
  -8  13  12      315.96      338.39     70.38 o 
  -7  13  12       51.56      108.09     24.44 o 
  -6  13  12       14.01       10.14     14.04 o 
  -5  13  12       47.47       34.81     16.68 o 
  -4  13  12      272.33      256.06     23.37 o 
  -3  13  12       54.83       56.43     14.43 o 
  -2  13  12       93.95       63.72     14.90 o 
  -1  13  12        9.41       17.26     10.11 o 
   0  13  12      390.05      388.99     21.41 o 
   1  13  12      106.72      108.00     17.11 o 
   2  13  12        0.32       -4.37     14.02 o 
   3  13  12       77.81       84.29     20.87 o 
   4  13  12      104.86      107.49     22.71 o 
   5  13  12      185.58      210.90     30.20 o 
   6  13  12      226.13      181.29     29.57 o 
  -7  14  12        1.26        3.72     16.98 o 
  -6  14  12       25.12       18.86     30.38 o 
  -5  14  12        0.03       -2.21     17.05 o 
  -4  14  12        0.01      -22.49     22.98 o 
  -3  14  12       17.11       25.84     12.07 o 
  -2  14  12        1.38        4.74     10.81 o 
  -1  14  12      101.93      104.70     16.73 o 
   0  14  12      117.42      121.08     16.69 o 
   1  14  12      119.11      137.90     18.99 o 
   2  14  12       20.44       12.80     11.27 o 
   3  14  12       58.46       41.85     18.61 o 
   4  14  12        3.88       13.03     15.42 o 
   5  14  12       33.20        7.20     33.81 o 
  -7  15  12        0.13       15.29     21.10 o 
  -6  15  12        7.34        5.71     12.87 o 
  -5  15  12        3.67       20.38     14.51 o 
  -4  15  12      477.26      480.44     37.85 o 
  -3  15  12      174.36      177.80     22.30 o 
  -2  15  12       81.08       68.72     15.18 o 
  -1  15  12        3.79       16.42     11.03 o 
   0  15  12       26.53       19.44     27.09 o 
   1  15  12        1.22       28.36     15.67 o 
   2  15  12       28.58       32.65     13.95 o 
   3  15  12       82.43       82.74     21.68 o 
   4  15  12       38.65        3.91     23.93 o 
   5  15  12       29.70        5.41     16.54 o 
  -6  16  12       69.31       75.91     21.86 o 
  -5  16  12      147.72      179.50     30.98 o 
  -4  16  12      193.53      212.31     32.11 o 
  -3  16  12        4.89        0.10     11.34 o 
  -2  16  12        2.02        8.19     10.82 o 
  -1  16  12        0.07        2.30     10.46 o 
   0  16  12       67.83       71.17     17.93 o 
   1  16  12        8.60        2.38     32.13 o 
   2  16  12       32.33       56.46     17.15 o 
   3  16  12       27.07       37.85     27.25 o 
   4  16  12        1.29      -19.76     13.17 o 
  -5  17  12        1.64        4.28     25.61 o 
  -4  17  12        9.56       14.22     13.97 o 
  -3  17  12      106.63      109.39     19.37 o 
  -2  17  12       12.92       15.41     11.04 o 
  -1  17  12       96.23      102.59     18.09 o 
   0  17  12      159.02      125.05     45.29 o 
   1  17  12        5.28        4.44     17.61 o 
   2  17  12       77.46       72.32     33.18 o 
   3  17  12        8.60       13.36     23.83 o 
  -4  18  12       90.59       87.20     24.95 o 
  -3  18  12       61.97       57.48     15.94 o 
  -2  18  12      141.66      151.94     21.41 o 
  -1  18  12       36.65       62.62     21.15 o 
   0  18  12       53.85       94.32     20.71 o 
   1  18  12       95.67      138.36     23.83 o 
   2  18  12        7.56       26.36     12.76 o 
  -2  19  12       65.15       92.32     21.38 o 
  -1  19  12       44.29       56.53     15.51 o 
   0  19  12       13.03       21.06     12.76 o 
 -10   1  13      265.33      355.27     55.18 o 
  -9   1  13       81.64       99.83     30.62 o 
  -8   1  13       58.93       90.57     19.59 o 
  -7   1  13      611.22      544.24     27.78 o 
  -6   1  13      507.59      547.49     26.32 o 
  -5   1  13       20.71       28.71     11.54 o 
  -4   1  13     1346.13     1279.55     33.71 o 
  -3   1  13       80.97       67.82      7.84 o 
  -2   1  13       42.29       49.25      5.67 o 
  -1   1  13     1714.26     1660.48     27.21 o 
   0   1  13      120.50      155.46     22.36 o 
   1   1  13      673.66      622.59     34.12 o 
   2   1  13        0.27       11.03     15.64 o 
   3   1  13      145.54      134.85     21.46 o 
   4   1  13       83.28       79.99     19.61 o 
   5   1  13      115.23      104.98     21.47 o 
   6   1  13        1.46       -5.52     13.59 o 
   7   1  13        5.04        9.84     15.47 o 
   8   1  13       46.36       48.72     20.57 o 
 -10   2  13        5.60      -14.52     24.23 o 
  -9   2  13      282.60      331.40     91.08 o 
  -8   2  13       12.22       37.52     15.34 o 
  -7   2  13       70.32       72.56     16.35 o 
  -6   2  13     1157.82     1106.20     35.72 o 
  -5   2  13       46.30       23.30      9.78 o 
  -4   2  13       74.58       85.11     12.54 o 
  -3   2  13      270.01      268.14     12.85 o 
  -2   2  13       24.31       37.71      6.57 o 
  -1   2  13      516.83      507.75     15.22 o 
   0   2  13      313.82      332.90     20.75 o 
   1   2  13       82.77       89.15     20.06 o 
   2   2  13      193.53      239.97     25.65 o 
   3   2  13      257.34      342.48     44.04 o 
   4   2  13     1590.36     1660.37     55.75 o 
   5   2  13      241.26      273.96     36.97 o 
   6   2  13        0.36      -15.65     13.01 o 
   7   2  13      193.70      221.91     49.90 o 
   8   2  13       84.94       99.84     24.10 o 
 -10   3  13      122.39      232.57     99.54 o 
  -9   3  13        8.33       22.61     63.27 o 
  -8   3  13        5.01       29.25     15.44 o 
  -7   3  13      792.86      740.65     31.18 o 
  -6   3  13      129.17      117.66     15.60 o 
  -5   3  13      136.40      135.99     15.75 o 
  -4   3  13       12.44       15.44      8.21 o 
  -3   3  13       62.80       64.61      8.59 o 
  -2   3  13      428.93      417.86     14.91 o 
  -1   3  13     5586.96     5899.85     60.10 o 
   0   3  13     2083.28     2019.36     89.34 o 
   1   3  13        8.11       19.85     16.45 o 
   2   3  13       46.35       59.00     19.15 o 
   3   3  13      175.99      196.44     25.05 o 
   4   3  13       63.11       85.28     19.79 o 
   5   3  13      617.01      640.44     37.50 o 
   6   3  13      360.55      381.21     34.88 o 
   7   3  13       18.63       17.15     16.71 o 
   8   3  13       42.70       94.90     24.41 o 
 -10   4  13       32.23       45.51     74.72 o 
  -9   4  13       35.50       18.56     26.40 o 
  -8   4  13        0.04        2.27      9.72 o 
  -7   4  13      105.99       87.77     16.96 o 
  -6   4  13        0.94       -1.71      6.92 o 
  -5   4  13        2.19       -2.46      7.59 o 
  -4   4  13     1036.93     1021.53     24.37 o 
  -3   4  13      554.95      497.66     22.49 o 
  -2   4  13       76.36       73.98      8.59 o 
  -1   4  13       11.56       26.46      5.93 o 
   0   4  13        0.06        1.04      4.54 o 
   1   4  13        1.18        1.82      8.80 o 
   2   4  13       21.17       16.40      9.78 o 
   3   4  13      785.58      817.58     45.62 o 
   4   4  13     1584.86     1479.45     52.44 o 
   5   4  13       17.50       22.91     16.55 o 
   6   4  13        0.13        2.72     14.59 o 
   7   4  13        8.61       20.64     17.17 o 
   8   4  13       87.31      145.95     40.29 o 
 -10   5  13       34.77       77.29     36.27 o 
  -9   5  13      266.38      299.53     39.37 o 
  -8   5  13      495.93      544.45     33.80 o 
  -7   5  13        0.80        5.01      8.66 o 
  -6   5  13       14.01       -3.41      7.78 o 
  -5   5  13      138.73      133.72     15.77 o 
  -4   5  13       49.14       28.39      8.00 o 
  -3   5  13       98.62       84.16     10.13 o 
  -2   5  13      919.16      807.61     22.59 o 
  -1   5  13      211.69      201.46     11.49 o 
   0   5  13       50.47       43.85      8.38 o 
   1   5  13      123.34      165.47     29.58 o 
   2   5  13      121.11      138.28     17.08 o 
   3   5  13      247.74      249.94     21.29 o 
   4   5  13     1515.08     1515.23     53.50 o 
   5   5  13       58.12       73.13     20.09 o 
   6   5  13       28.94        9.14     15.80 o 
   7   5  13        2.67       -4.15     22.98 o 
 -10   6  13        3.97        4.34     13.90 o 
  -9   6  13       64.09       53.20     20.64 o 
  -8   6  13       99.26       89.57     23.76 o 
  -7   6  13       12.88       42.04     12.55 o 
  -6   6  13        1.91       -0.67      7.19 o 
  -5   6  13        1.29        2.97      7.80 o 
  -4   6  13       81.33       64.26      9.96 o 
  -3   6  13      397.22      389.53     16.55 o 
  -2   6  13       44.32       39.43      8.03 o 
  -1   6  13      209.75      186.64     11.75 o 
   0   6  13      656.48      673.63     22.16 o 
   1   6  13        8.35        7.96      8.62 o 
   2   6  13       29.70       26.29     10.97 o 
   3   6  13      560.99      599.83     28.08 o 
   4   6  13      776.04      811.18     32.67 o 
   5   6  13       89.18       79.10     15.24 o 
   6   6  13      122.03      110.52     22.98 o 
   7   6  13        1.64       13.61     15.57 o 
  -9   7  13       21.52       25.49     16.77 o 
  -8   7  13       59.94       77.50     16.17 o 
  -7   7  13      141.10      155.16     20.67 o 
  -6   7  13       32.46       23.78      9.88 o 
  -5   7  13        3.62        3.37      8.43 o 
  -4   7  13        3.24       -6.94      6.63 o 
  -3   7  13       58.58       52.01      9.27 o 
  -2   7  13      275.75      280.06     14.65 o 
  -1   7  13      439.09      450.32     16.68 o 
   0   7  13       71.33       75.12     11.03 o 
   1   7  13      198.00      234.68     19.74 o 
   2   7  13      115.96      104.56     16.13 o 
   3   7  13       89.56      108.46     17.09 o 
   4   7  13      217.21      226.51     21.75 o 
   5   7  13       51.80       45.90     15.99 o 
   6   7  13      406.57      369.98     75.87 o 
   7   7  13        9.78       16.70     13.17 o 
  -9   8  13       47.47       49.41     20.67 o 
  -8   8  13        7.35       28.03     21.01 o 
  -7   8  13       13.68       39.40     12.51 o 
  -6   8  13      284.05      318.09     22.13 o 
  -5   8  13      240.77      230.03     18.87 o 
  -4   8  13      132.24      142.24     13.21 o 
  -3   8  13      708.58      628.62     20.98 o 
  -2   8  13        0.59       -0.98      6.32 o 
  -1   8  13        0.77        1.35      5.98 o 
   0   8  13       39.94       32.89      9.31 o 
   1   8  13      180.32      175.65     18.43 o 
   2   8  13      171.21      163.56     19.34 o 
   3   8  13     2142.51     2170.76     64.85 o 
   4   8  13      659.31      660.57     37.99 o 
   5   8  13      379.48      330.39     32.67 o 
   6   8  13       18.45       38.03     17.13 o 
   7   8  13        0.55      -14.95     10.23 o 
  -9   9  13        3.39       14.69     15.57 o 
  -8   9  13      304.46      308.90     38.98 o 
  -7   9  13      255.91      317.88     39.03 o 
  -6   9  13      227.78      243.80     23.16 o 
  -5   9  13      413.52      392.17     21.18 o 
  -4   9  13       44.65       33.06      9.25 o 
  -3   9  13      220.36      221.22     14.89 o 
  -2   9  13      279.36      287.44     15.91 o 
  -1   9  13      109.16      104.72     11.45 o 
   0   9  13      504.46      543.37     22.31 o 
   1   9  13      666.63      696.85     37.21 o 
   2   9  13      906.79      827.85     61.95 o 
   3   9  13      138.26      135.17     22.31 o 
   4   9  13     1041.70     1036.95     47.01 o 
   5   9  13        2.00        5.20     13.14 o 
   6   9  13       66.15       49.34     18.11 o 
   7   9  13        4.74       -7.93     11.30 o 
  -9  10  13       92.35      109.10     29.49 o 
  -8  10  13       24.94       30.07     16.66 o 
  -7  10  13      610.87      638.39     46.04 o 
  -6  10  13      156.40      152.69     18.99 o 
  -5  10  13       47.16       85.66     13.32 o 
  -4  10  13      505.58      457.89     20.51 o 
  -3  10  13       33.60       33.27      9.35 o 
  -2  10  13       38.97       23.75      8.60 o 
  -1  10  13      945.11      918.92     24.83 o 
   0  10  13     1459.37     1346.70     39.98 o 
   1  10  13      471.33      524.07     26.02 o 
   2  10  13        7.19       11.20     13.86 o 
   3  10  13      338.64      294.94     29.87 o 
   4  10  13       30.34       12.94     14.63 o 
   5  10  13       10.76       -7.32     12.07 o 
   6  10  13        0.03       -4.92     14.35 o 
  -8  11  13      355.81      352.92     41.86 o 
  -7  11  13      194.18      157.77     28.56 o 
  -6  11  13     1083.34      932.55     52.31 o 
  -5  11  13      253.49      265.26     30.99 o 
  -4  11  13       91.18       93.28     12.33 o 
  -3  11  13      397.01      436.84     18.98 o 
  -2  11  13       80.30       83.02     12.90 o 
  -1  11  13       54.16       59.82     12.00 o 
   0  11  13      448.79      419.87     24.33 o 
   1  11  13        1.84        4.87      9.54 o 
   2  11  13      187.73      146.47     23.11 o 
   3  11  13       99.67       93.41     20.70 o 
   4  11  13        1.95        8.10     13.54 o 
   5  11  13      107.99      155.93     26.08 o 
   6  11  13       32.06       36.61     32.98 o 
  -8  12  13      169.79      156.12     30.48 o 
  -7  12  13        1.16        6.84     12.82 o 
  -6  12  13        1.88       -2.28     11.87 o 
  -5  12  13       47.57       36.29     15.78 o 
  -4  12  13      128.48      129.20     15.53 o 
  -3  12  13      223.53      234.41     17.77 o 
  -2  12  13      189.77      171.94     16.18 o 
  -1  12  13       96.79       82.61     13.47 o 
   0  12  13      175.52      162.03     18.52 o 
   1  12  13        0.80        0.38     17.43 o 
   2  12  13       47.49       32.91     17.07 o 
   3  12  13      267.12      263.73     29.95 o 
   4  12  13       87.64       79.97     20.57 o 
   5  12  13      237.73      281.83     33.70 o 
   6  12  13        5.53       15.48     15.48 o 
  -7  13  13        2.86       22.95     15.96 o 
  -6  13  13        4.29       -0.09     15.83 o 
  -5  13  13      117.35      111.09     23.18 o 
  -4  13  13      162.58      163.63     20.44 o 
  -3  13  13        0.97       -1.02      9.80 o 
  -2  13  13        3.52        5.19     10.02 o 
  -1  13  13      276.82      261.80     19.12 o 
   0  13  13      364.15      339.50     39.43 o 
   1  13  13      776.27      763.76     34.94 o 
   2  13  13       42.16       51.15     18.96 o 
   3  13  13      181.28      207.76     28.30 o 
   4  13  13        0.02      -16.69     11.13 o 
   5  13  13      308.10      305.71     35.17 o 
  -7  14  13        0.23       18.90     15.97 o 
  -6  14  13      152.60      194.62     31.66 o 
  -5  14  13       38.21       50.14     17.99 o 
  -4  14  13       20.74       18.69     14.20 o 
  -3  14  13      335.17      370.47     26.55 o 
  -2  14  13       89.34      120.22     18.53 o 
  -1  14  13        4.07       10.94      9.98 o 
   0  14  13      122.65      118.33     18.32 o 
   1  14  13      176.19      143.21     19.17 o 
   2  14  13       23.68       16.28     16.18 o 
   3  14  13      137.02      109.57     23.60 o 
   4  14  13       10.93        6.34     15.29 o 
   5  14  13        8.20       15.13     16.03 o 
  -6  15  13      124.23      115.90     43.65 o 
  -5  15  13       99.27       75.50     20.93 o 
  -4  15  13       29.14       40.09     16.89 o 
  -3  15  13      167.38      150.74     20.79 o 
  -2  15  13       79.58       87.78     19.68 o 
  -1  15  13      123.54       92.46     16.59 o 
   0  15  13       69.83       84.04     19.27 o 
   1  15  13        8.72       19.67     12.29 o 
   2  15  13       20.63        4.39     17.61 o 
   3  15  13        3.13      -17.10     14.42 o 
   4  15  13       14.22        8.39     15.82 o 
  -6  16  13       68.62      101.63     25.17 o 
  -5  16  13        1.45       11.76     20.84 o 
  -4  16  13        5.47       19.00     14.71 o 
  -3  16  13      193.82      141.98     20.83 o 
  -2  16  13       77.02       83.74     17.38 o 
  -1  16  13      110.45       85.18     25.48 o 
   0  16  13        8.85        7.49     13.27 o 
   1  16  13       23.24       23.15     13.88 o 
   2  16  13      125.22      141.87     36.34 o 
   3  16  13       11.29       22.05     24.82 o 
  -5  17  13       11.11       21.91     17.05 o 
  -4  17  13      102.53      110.05     26.63 o 
  -3  17  13        0.14        9.63     18.39 o 
  -2  17  13        6.46       13.28      9.98 o 
  -1  17  13        0.17       11.55     15.90 o 
   0  17  13       63.37       94.26     25.71 o 
   1  17  13        6.10       19.84     26.56 o 
   2  17  13       26.07       33.51     26.99 o 
  -3  18  13       76.44      106.29     19.67 o 
  -2  18  13        0.00        2.93     10.01 o 
  -1  18  13       25.21       46.13     16.07 o 
   0  18  13       47.34      101.02     33.61 o 
   1  18  13        2.75       14.77     41.54 o 
 -10   0  14       89.81       93.68     48.06 o 
  -9   0  14       15.58       32.59     31.86 o 
  -8   0  14      627.07      547.66     44.40 o 
  -7   0  14      197.47      195.10     30.40 o 
  -6   0  14      471.44      444.73     35.30 o 
  -5   0  14     3537.69     3231.94     85.03 o 
  -4   0  14      276.58      307.10     28.43 o 
  -3   0  14        6.13        5.18     13.17 o 
  -2   0  14      253.70      220.21     14.26 o 
  -1   0  14      575.52      551.17     31.63 o 
   0   0  14      691.86      711.98     54.18 o 
   1   0  14      412.33      505.20     47.99 o 
   2   0  14      170.10      190.32     36.27 o 
   3   0  14       29.04       32.59     26.20 o 
   4   0  14       42.08       46.21     27.32 o 
   5   0  14       66.74       63.07     27.45 o 
   6   0  14        6.26        6.78     23.30 o 
   7   0  14      830.84      890.00     69.12 o 
 -10   1  14      269.92      339.95     53.80 o 
  -9   1  14      138.64      273.11     44.87 o 
  -8   1  14       37.32       48.45     16.26 o 
  -7   1  14     1846.36     1602.35     47.01 o 
  -6   1  14      188.05      211.40     20.38 o 
  -5   1  14      605.86      544.05     40.14 o 
  -4   1  14      114.72      103.47     16.05 o 
  -3   1  14      130.56      124.19     13.19 o 
  -2   1  14      176.34      182.00      9.02 o 
  -1   1  14       47.44       52.07      8.50 o 
   0   1  14     1340.40     1338.79     50.99 o 
   1   1  14      249.76      256.29     28.03 o 
   2   1  14        5.06       12.30     18.08 o 
   3   1  14      763.92      713.56     38.17 o 
   4   1  14      278.27      308.99     38.91 o 
   5   1  14      644.90      593.40     37.99 o 
   6   1  14      156.36      172.99     27.82 o 
   7   1  14       39.24       19.53     18.39 o 
 -10   2  14      343.70      489.18    157.51 o 
  -9   2  14        2.16       -7.60     29.49 o 
  -8   2  14      390.62      429.41     31.25 o 
  -7   2  14        0.55       -3.64      9.86 o 
  -6   2  14      110.19       86.22     14.21 o 
  -5   2  14        0.02       -9.55      6.37 o 
  -4   2  14        0.81       -1.58      6.50 o 
  -3   2  14      191.68      167.54     11.19 o 
  -2   2  14        7.28        5.97      4.72 o 
  -1   2  14       87.57       97.90      8.61 o 
   0   2  14     1167.92     1229.93     94.71 o 
   1   2  14       45.88       44.89     19.78 o 
   2   2  14      375.03      385.51     32.00 o 
   3   2  14     1251.30     1212.35     55.86 o 
   4   2  14      102.62      113.01     23.42 o 
   5   2  14       76.54      107.47     23.48 o 
   6   2  14       96.48       93.21     23.13 o 
   7   2  14       84.11       90.54     23.29 o 
 -10   3  14       23.95       58.21     36.08 o 
  -9   3  14       56.50       64.87     45.46 o 
  -8   3  14       14.84       22.81     24.85 o 
  -7   3  14        0.60       -0.37      8.41 o 
  -6   3  14      276.92      261.57     21.67 o 
  -5   3  14      199.08      194.26     17.88 o 
  -4   3  14      288.96      327.67     19.33 o 
  -3   3  14        3.28        1.84      5.31 o 
  -2   3  14       22.48       23.22      6.18 o 
  -1   3  14        6.25       10.17      5.74 o 
   0   3  14       50.32       58.17     12.90 o 
   1   3  14       67.49       66.23     13.78 o 
   2   3  14       18.23       24.42     18.68 o 
   3   3  14      696.09      715.38     39.75 o 
   4   3  14     1101.07      998.37     45.82 o 
   5   3  14       83.16       82.41     24.79 o 
   6   3  14        0.01      -10.54     14.26 o 
   7   3  14       37.87       17.53     17.69 o 
  -9   4  14      131.02       94.80     40.09 o 
  -8   4  14        0.06        6.07      9.70 o 
  -7   4  14      140.99      138.44     17.59 o 
  -6   4  14       53.02       37.21     10.96 o 
  -5   4  14      193.12      182.26     17.72 o 
  -4   4  14       46.58       33.90     10.20 o 
  -3   4  14     1504.52     1500.51     33.35 o 
  -2   4  14     1367.86     1281.37     26.35 o 
  -1   4  14      392.36      365.82     16.87 o 
   0   4  14      486.01      452.03     23.47 o 
   1   4  14        7.46       10.42      9.20 o 
   2   4  14      197.96      188.21     19.44 o 
   3   4  14       42.92       46.45     20.37 o 
   4   4  14       70.35       60.22     20.57 o 
   5   4  14       97.69      124.00     24.19 o 
   6   4  14       51.34       63.04     22.44 o 
   7   4  14      201.89      236.78     32.64 o 
 -10   5  14        0.12       18.37     27.25 o 
  -9   5  14       26.04       32.81     17.04 o 
  -8   5  14      271.35      263.11     37.61 o 
  -7   5  14      154.83      116.87     16.78 o 
  -6   5  14       44.54       46.05     11.91 o 
  -5   5  14      127.85      112.96     15.37 o 
  -4   5  14        5.69       -0.59      7.27 o 
  -3   5  14      377.40      391.16     16.70 o 
  -2   5  14      684.56      653.49     19.66 o 
  -1   5  14      150.63      137.05     12.39 o 
   0   5  14        4.92        6.80      7.83 o 
   1   5  14      288.84      252.96     21.00 o 
   2   5  14      392.19      389.60     24.37 o 
   3   5  14     3593.83     3390.38     81.20 o 
   4   5  14     1305.19     1234.49     72.12 o 
   5   5  14        0.01       -3.04     16.47 o 
   6   5  14       24.76       30.33     19.71 o 
   7   5  14       88.23      162.21     43.65 o 
  -9   6  14       52.26       64.64     21.34 o 
  -8   6  14      173.92      198.24     24.23 o 
  -7   6  14      203.02      199.09     20.14 o 
  -6   6  14       22.94       21.72      9.95 o 
  -5   6  14       82.06       76.20     13.49 o 
  -4   6  14      499.41      459.16     18.85 o 
  -3   6  14       61.70       64.15      9.72 o 
  -2   6  14      537.12      527.44     18.41 o 
  -1   6  14       36.03       38.80      9.16 o 
   0   6  14      625.72      620.46     27.56 o 
   1   6  14        9.97       11.54     10.01 o 
   2   6  14        5.60        6.30      9.19 o 
   3   6  14      364.13      408.19     25.84 o 
   4   6  14       73.76       59.08     15.13 o 
   5   6  14        6.91       -3.96      9.13 o 
   6   6  14       15.33       12.39     17.05 o 
   7   6  14       10.50       15.67     13.51 o 
  -9   7  14       29.93        7.73     14.96 o 
  -8   7  14       10.75       27.53     14.19 o 
  -7   7  14       25.51       31.25     11.43 o 
  -6   7  14       89.49       62.63     13.00 o 
  -5   7  14      453.60      465.13     23.42 o 
  -4   7  14       70.60       74.18     10.76 o 
  -3   7  14      304.83      296.53     15.91 o 
  -2   7  14      165.90      154.91     12.38 o 
  -1   7  14      317.92      262.91     16.54 o 
   0   7  14      533.76      518.43     25.80 o 
   1   7  14       11.21        7.68     10.76 o 
   2   7  14       16.26       22.30     11.41 o 
   3   7  14      369.34      386.95     26.06 o 
   4   7  14        5.82       -9.61     10.53 o 
   5   7  14       24.72       15.44     13.37 o 
   6   7  14       39.30       46.64     17.78 o 
   7   7  14      115.56      135.94     24.73 o 
  -9   8  14      121.82      135.81     28.73 o 
  -8   8  14      220.64      353.19     42.69 o 
  -7   8  14        0.00        3.02     11.88 o 
  -6   8  14      253.95      265.54     21.52 o 
  -5   8  14      924.60      892.11     39.88 o 
  -4   8  14     1013.10     1061.59     39.98 o 
  -3   8  14      335.97      319.95     16.67 o 
  -2   8  14       36.13       43.86      9.28 o 
  -1   8  14        2.95       -3.14      6.70 o 
   0   8  14       22.75       41.97      9.72 o 
   1   8  14      190.48      192.89     19.94 o 
   2   8  14      657.39      572.29     29.37 o 
   3   8  14        0.85       -7.44     10.04 o 
   4   8  14      606.71      548.99     35.76 o 
   5   8  14      365.22      357.49     34.48 o 
   6   8  14      159.30      180.48     28.26 o 
   7   8  14       15.37       38.54     18.89 o 
  -9   9  14       45.21       37.75     18.81 o 
  -8   9  14      809.39      787.04     52.95 o 
  -7   9  14        1.37       20.94     21.01 o 
  -6   9  14       34.91       41.70     11.07 o 
  -5   9  14      473.59      458.86     25.60 o 
  -4   9  14      374.55      362.33     18.25 o 
  -3   9  14      212.03      209.05     14.83 o 
  -2   9  14     1949.71     1914.09     35.84 o 
  -1   9  14      238.40      251.68     17.44 o 
   0   9  14       10.78       21.41      9.04 o 
   1   9  14        2.27       -1.18     15.04 o 
   2   9  14      246.34      254.33     27.64 o 
   3   9  14      813.71      783.06     41.43 o 
   4   9  14      105.06      101.56     20.48 o 
   5   9  14      369.75      415.05     37.20 o 
   6   9  14       18.41        8.34     13.09 o 
  -8  10  14       19.42       38.95     17.63 o 
  -7  10  14       19.84       22.94     15.56 o 
  -6  10  14      446.90      490.85     30.82 o 
  -5  10  14        6.89        8.36     12.75 o 
  -4  10  14        3.78        2.68      9.47 o 
  -3  10  14      637.16      658.09     22.51 o 
  -2  10  14      137.93      160.14     13.69 o 
  -1  10  14      269.74      262.53     18.25 o 
   0  10  14      300.31      299.19     22.07 o 
   1  10  14       73.26       88.43     20.42 o 
   2  10  14       10.69        7.30     12.47 o 
   3  10  14        6.12       23.08     14.80 o 
   4  10  14       36.18       11.42     13.72 o 
   5  10  14      102.76      128.83     30.94 o 
   6  10  14      441.38      509.53     40.62 o 
  -8  11  14       81.82      120.88     30.18 o 
  -7  11  14        0.54       33.27     16.15 o 
  -6  11  14      192.48      164.83     28.65 o 
  -5  11  14      132.46      138.22     19.90 o 
  -4  11  14       47.78       39.17     12.44 o 
  -3  11  14        0.93        5.68      6.83 o 
  -2  11  14      212.77      192.32     16.62 o 
  -1  11  14       88.04       85.51     15.01 o 
   0  11  14       15.58       15.39     10.24 o 
   1  11  14      249.75      227.68     26.81 o 
   2  11  14      132.89      132.34     23.58 o 
   3  11  14        6.87        6.18     13.43 o 
   4  11  14      226.66      196.00     28.30 o 
   5  11  14      324.37      352.55     35.94 o 
   6  11  14       22.84       15.89     16.59 o 
  -8  12  14       19.72       21.28     16.77 o 
  -7  12  14      295.96      285.77     37.61 o 
  -6  12  14      480.85      458.10     40.27 o 
  -5  12  14        8.71       11.72     13.85 o 
  -4  12  14      335.72      313.57     21.56 o 
  -3  12  14        3.43        5.66      8.21 o 
  -2  12  14       67.70       64.15     13.12 o 
  -1  12  14      484.86      385.00     33.63 o 
   0  12  14       41.40       52.33     14.10 o 
   1  12  14      381.72      346.83     31.89 o 
   2  12  14        6.90       -8.60     13.25 o 
   3  12  14      131.26       88.97     21.29 o 
   4  12  14       32.72       32.02     16.85 o 
   5  12  14        2.94       -5.12     20.51 o 
  -7  13  14       28.84       51.64     20.59 o 
  -6  13  14       89.67       74.03     21.79 o 
  -5  13  14      276.26      243.48     31.60 o 
  -4  13  14       85.41      114.64     18.80 o 
  -3  13  14       10.14       20.12     11.07 o 
  -2  13  14       97.01      109.46     16.94 o 
  -1  13  14      460.15      400.00     38.58 o 
   0  13  14       68.26       52.79     14.88 o 
   1  13  14      531.99      493.15     85.32 o 
   2  13  14        0.64      -19.24     12.83 o 
   3  13  14      190.68      202.20     65.14 o 
   4  13  14       42.05       25.28     18.02 o 
   5  13  14       22.71        7.88     15.75 o 
  -7  14  14        1.37       13.74     20.93 o 
  -6  14  14      281.78      272.31     35.81 o 
  -5  14  14       60.13       73.95     22.06 o 
  -4  14  14        1.55        4.37     10.83 o 
  -3  14  14       20.38       39.06     13.86 o 
  -2  14  14       57.99       41.15     13.48 o 
  -1  14  14      537.68      459.28     33.67 o 
   0  14  14        3.33       -1.11     20.96 o 
   1  14  14       64.22       76.02     21.79 o 
   2  14  14      161.76      125.26     54.38 o 
   3  14  14      233.05      248.17     32.04 o 
   4  14  14        4.47      -17.67     14.29 o 
  -6  15  14        1.36        5.65     19.06 o 
  -5  15  14       27.53       15.85     14.93 o 
  -4  15  14       29.71       28.18     12.66 o 
  -3  15  14       65.83       81.81     17.50 o 
  -2  15  14      124.98      120.89     26.68 o 
  -1  15  14      162.86      114.81     21.38 o 
   0  15  14       36.21       33.85     15.67 o 
   1  15  14       14.13        9.41     20.08 o 
   2  15  14        1.76      -32.23     33.08 o 
   3  15  14        2.08        0.98     17.03 o 
  -5  16  14        4.55       -4.11     32.06 o 
  -4  16  14        1.23       21.96     13.57 o 
  -3  16  14        0.28        3.64     13.39 o 
  -2  16  14      314.83      342.06     27.40 o 
  -1  16  14       31.20       27.74     13.86 o 
   0  16  14      285.64      341.37     31.14 o 
   1  16  14      107.26       77.68     28.83 o 
   2  16  14        0.51       -8.89     17.77 o 
   3  16  14       16.59      -26.46     17.64 o 
  -4  17  14        0.00       12.90     39.53 o 
  -3  17  14      149.30      169.41     22.63 o 
  -2  17  14       23.55       49.01     16.46 o 
  -1  17  14       50.64       56.84     18.20 o 
   0  17  14        9.43       34.39     21.82 o 
   1  17  14      145.18      140.36     39.10 o 
   2  17  14        5.03       -0.59     22.19 o 
  -2  18  14       19.27       28.97     15.90 o 
  -1  18  14       37.21       49.08     37.82 o 
   0  18  14        9.74        8.61     20.41 o 
 -10   1  15       32.08       51.52     28.81 o 
  -9   1  15      117.63      112.55     46.12 o 
  -8   1  15      294.35      342.96     29.07 o 
  -7   1  15      550.76      521.10     28.45 o 
  -6   1  15        2.09      -11.55      7.70 o 
  -5   1  15      136.45      131.97     17.02 o 
  -4   1  15        6.38       -3.12      8.82 o 
  -3   1  15        0.22       -1.38      9.13 o 
  -2   1  15     1370.77     1382.75     37.91 o 
  -1   1  15     3751.10     3806.86     90.00 o 
   0   1  15      416.58      539.06     54.25 o 
   1   1  15        8.01       20.12     19.68 o 
   2   1  15       95.76       92.61     24.65 o 
   3   1  15      545.07      559.07     37.52 o 
   4   1  15      687.90      658.64     39.52 o 
   5   1  15      394.39      445.17     36.46 o 
   6   1  15       13.76       -2.76     16.60 o 
   7   1  15       37.74       21.17     19.46 o 
 -10   2  15      428.33      495.09    110.57 o 
  -9   2  15      969.36     1053.75    117.22 o 
  -8   2  15        2.10       10.52     10.57 o 
  -7   2  15        8.47       16.11     10.19 o 
  -6   2  15      208.13      229.41     24.52 o 
  -5   2  15       31.14       25.52      9.85 o 
  -4   2  15      345.20      297.71     18.82 o 
  -3   2  15     1204.78     1173.68     31.86 o 
  -2   2  15        1.35        0.90      4.56 o 
  -1   2  15     2011.46     1864.50     93.01 o 
   0   2  15      843.20      893.80     32.10 o 
   1   2  15       23.98       17.46     19.52 o 
   2   2  15       28.13       22.86     20.64 o 
   3   2  15      496.16      531.59     48.45 o 
   4   2  15       79.51      111.55     24.06 o 
   5   2  15      776.25      709.79     73.90 o 
   6   2  15        5.47        0.02     17.17 o 
   7   2  15        0.70      -21.31     14.21 o 
 -10   3  15       34.12       47.24     29.98 o 
  -9   3  15      259.39      275.62    103.39 o 
  -8   3  15      625.84      639.38     36.57 o 
  -7   3  15      759.87      684.86     30.77 o 
  -6   3  15      133.18      188.65     19.49 o 
  -5   3  15      562.06      502.19     27.84 o 
  -4   3  15        0.11        7.12      8.00 o 
  -3   3  15      376.67      374.81     19.58 o 
  -2   3  15     2345.68     2167.13     37.84 o 
  -1   3  15     3052.40     2941.27     66.67 o 
   0   3  15       52.23       61.49     13.98 o 
   1   3  15      140.26      115.28     17.05 o 
   2   3  15        7.34       27.46     29.89 o 
   3   3  15      610.33      569.16     37.92 o 
   4   3  15      525.62      465.73     35.48 o 
   5   3  15       49.29       43.14     25.71 o 
   6   3  15       19.70       -0.03     17.18 o 
   7   3  15       22.09      -11.52     18.14 o 
  -9   4  15        0.21        2.96     26.00 o 
  -8   4  15       35.37       14.99     18.15 o 
  -7   4  15      189.39      226.52     22.20 o 
  -6   4  15      401.64      402.98     25.45 o 
  -5   4  15      372.50      362.13     22.67 o 
  -4   4  15     1093.41     1004.88     31.64 o 
  -3   4  15      941.92      947.65     32.90 o 
  -2   4  15      288.23      299.74     14.15 o 
  -1   4  15       50.10       55.38     12.75 o 
   0   4  15        7.54        8.80      9.31 o 
   1   4  15      348.15      333.78     22.75 o 
   2   4  15       78.80       63.06     15.58 o 
   3   4  15     3995.13     3887.24    131.40 o 
   4   4  15     1212.45     1203.23     51.52 o 
   5   4  15        1.54      -12.23     16.40 o 
   6   4  15        4.68        1.38     26.00 o 
   7   4  15        4.01       -3.30     21.30 o 
  -9   5  15       74.72       92.48     23.71 o 
  -8   5  15       66.96       89.54     33.07 o 
  -7   5  15       12.57       14.28     10.15 o 
  -6   5  15       68.51       66.62     13.47 o 
  -5   5  15      859.00      834.85     30.82 o 
  -4   5  15      354.60      342.13     20.62 o 
  -3   5  15      252.64      222.54     14.17 o 
  -2   5  15       68.85       52.34      8.65 o 
  -1   5  15      136.71      158.10     17.41 o 
   0   5  15      439.70      448.39     24.87 o 
   1   5  15       99.27      143.53     18.14 o 
   2   5  15      546.52      516.87     28.29 o 
   3   5  15       74.53       75.88     16.24 o 
   4   5  15      595.12      572.24     30.22 o 
   5   5  15        1.89       -3.39     17.39 o 
   6   5  15       15.81        3.55     17.95 o 
   7   5  15      196.01      250.17     52.53 o 
  -9   6  15       36.02       40.73     17.97 o 
  -8   6  15       62.31       80.19     16.13 o 
  -7   6  15       20.36       27.82     10.54 o 
  -6   6  15        5.61       13.06      8.89 o 
  -5   6  15       12.37        2.51      8.47 o 
  -4   6  15     2019.19     1910.94     43.95 o 
  -3   6  15     2935.63     2745.26     80.06 o 
  -2   6  15     1336.27     1263.73     27.92 o 
  -1   6  15      141.86      134.31     13.31 o 
   0   6  15      447.16      439.67     25.09 o 
   1   6  15     1116.93     1023.64     36.49 o 
   2   6  15      191.41      164.74     20.30 o 
   3   6  15      277.32      223.65     22.71 o 
   4   6  15      102.24      130.96     20.14 o 
   5   6  15      483.77      449.56     36.66 o 
   6   6  15       90.97       92.11     21.99 o 
   7   6  15       63.06       78.69     20.85 o 
  -9   7  15       43.50       40.86     17.10 o 
  -8   7  15       51.76       83.41     21.06 o 
  -7   7  15      332.78      374.43     24.94 o 
  -6   7  15      295.84      310.76     23.14 o 
  -5   7  15     2333.50     2315.64     56.21 o 
  -4   7  15      464.90      467.13     22.91 o 
  -3   7  15      471.02      450.88     18.58 o 
  -2   7  15      346.69      343.24     17.07 o 
  -1   7  15      356.69      353.47     18.74 o 
   0   7  15      863.44      799.72     34.28 o 
   1   7  15       88.98       79.80     15.77 o 
   2   7  15      692.80      711.36     35.96 o 
   3   7  15       35.69       43.44     14.62 o 
   4   7  15       38.67       43.71     15.74 o 
   5   7  15        0.82       -7.28     20.28 o 
   6   7  15        0.04       -0.75     23.37 o 
  -9   8  15        1.67        2.15     13.68 o 
  -8   8  15       17.07       61.24     16.62 o 
  -7   8  15       62.45       92.01     16.42 o 
  -6   8  15      102.53      115.01     15.77 o 
  -5   8  15      126.62      130.73     16.02 o 
  -4   8  15     2340.42     2132.88     69.91 o 
  -3   8  15     1287.23     1197.55     28.91 o 
  -2   8  15      216.28      217.22     14.72 o 
  -1   8  15     1419.15     1283.88     33.08 o 
   0   8  15      602.43      554.07     39.92 o 
   1   8  15      101.23      104.73     17.60 o 
   2   8  15     1433.44     1338.97     81.10 o 
   3   8  15     2423.04     2232.24     69.50 o 
   4   8  15        0.62       -0.70     11.99 o 
   5   8  15       33.22       23.34     22.42 o 
   6   8  15        5.35       12.32     12.47 o 
  -8   9  15       18.67       27.36     15.45 o 
  -7   9  15      290.80      315.05     24.99 o 
  -6   9  15      411.81      448.71     25.25 o 
  -5   9  15      599.41      557.58     25.66 o 
  -4   9  15      374.54      368.11     18.49 o 
  -3   9  15      720.62      657.75     22.97 o 
  -2   9  15      443.07      455.75     21.41 o 
  -1   9  15      100.43      147.09     15.16 o 
   0   9  15        8.71       17.83     11.43 o 
   1   9  15        0.27      -15.44     11.22 o 
   2   9  15      183.68      244.46     28.85 o 
   3   9  15       54.11       26.09     15.64 o 
   4   9  15      334.42      413.84     36.06 o 
   5   9  15      126.51       81.40     20.59 o 
   6   9  15       24.04       21.66     15.75 o 
  -8  10  15       76.10       79.58     22.59 o 
  -7  10  15      142.85      150.62     28.31 o 
  -6  10  15      189.94      208.58     22.13 o 
  -5  10  15        6.11       30.43     10.37 o 
  -4  10  15      111.88      117.06     14.25 o 
  -3  10  15      146.55      144.66     13.69 o 
  -2  10  15      566.48      555.37     23.71 o 
  -1  10  15     1902.72     1810.00     56.30 o 
   0  10  15      233.07      250.90     27.81 o 
   1  10  15      211.92      188.95     25.73 o 
   2  10  15      102.90      104.87     21.90 o 
   3  10  15        3.33      -10.29     12.36 o 
   4  10  15        6.66      -10.70     11.88 o 
   5  10  15       48.88       47.77     18.72 o 
  -8  11  15        6.73        3.86     12.49 o 
  -7  11  15      102.87      111.92     32.75 o 
  -6  11  15        6.81        8.62     14.15 o 
  -5  11  15       92.84       85.34     13.13 o 
  -4  11  15      325.10      329.53     18.35 o 
  -3  11  15       50.62       61.37     10.68 o 
  -2  11  15      324.82      343.50     23.61 o 
  -1  11  15      306.26      281.29     22.32 o 
   0  11  15      522.89      497.87     34.73 o 
   1  11  15        0.51       -9.96     17.77 o 
   2  11  15       24.86       28.89     16.27 o 
   3  11  15      118.40      119.67     23.93 o 
   4  11  15       32.08       20.02     16.53 o 
   5  11  15      194.74      187.27     33.84 o 
  -7  12  15       73.55       82.45     23.08 o 
  -6  12  15      244.02      243.07     33.36 o 
  -5  12  15       18.30       18.64     13.78 o 
  -4  12  15        3.16       -4.91      9.66 o 
  -3  12  15        0.00        3.33      8.33 o 
  -2  12  15       98.84       83.29     15.18 o 
  -1  12  15       39.12       41.08     12.79 o 
   0  12  15      531.79      490.14     36.14 o 
   1  12  15      372.82      322.39     71.76 o 
   2  12  15       30.88       14.91     16.06 o 
   3  12  15      285.66      316.00     35.78 o 
   4  12  15       22.07       23.59     16.31 o 
   5  12  15        1.79      -10.87     12.53 o 
  -7  13  15      251.36      277.47     38.60 o 
  -6  13  15      572.21      670.57     48.78 o 
  -5  13  15        0.15        9.01     13.24 o 
  -4  13  15       14.13       14.51     11.99 o 
  -3  13  15       17.06       16.74     11.22 o 
  -2  13  15        1.46       10.96      9.89 o 
  -1  13  15        1.00       16.63     11.27 o 
   0  13  15        8.14       -9.34     14.14 o 
   1  13  15        1.91       -0.17     13.94 o 
   2  13  15       53.56       60.38     21.07 o 
   3  13  15        3.37       -5.52     14.64 o 
   4  13  15       43.83       61.96     21.90 o 
  -6  14  15       96.76      109.59     26.93 o 
  -5  14  15        5.85       11.42     16.39 o 
  -4  14  15        0.02        5.46      9.94 o 
  -3  14  15       28.62       38.54     14.02 o 
  -2  14  15      704.31      668.79     39.93 o 
  -1  14  15     1172.76     1185.62     61.98 o 
   0  14  15      176.16      120.73     29.66 o 
   1  14  15        5.74      -16.00     15.79 o 
   2  14  15       20.13       -0.45     16.59 o 
   3  14  15      375.91      403.49     40.88 o 
   4  14  15      289.30      317.97     36.70 o 
  -5  15  15       73.14      109.61     40.78 o 
  -4  15  15        0.14        1.91     10.57 o 
  -3  15  15        0.18        7.24     10.46 o 
  -2  15  15       90.77       66.10     18.08 o 
  -1  15  15      198.09      225.20     52.24 o 
   0  15  15      197.02      177.42     37.59 o 
   1  15  15      372.55      256.95     43.12 o 
   2  15  15       12.07      -21.95     14.63 o 
   3  15  15        0.18      -28.88     19.26 o 
  -5  16  15      322.05      327.81     38.57 o 
  -4  16  15       50.12       54.54     16.21 o 
  -3  16  15      185.56      253.76     31.55 o 
  -2  16  15       23.58       27.04     16.52 o 
  -1  16  15      158.30      170.21     48.32 o 
   0  16  15      461.91      477.22     54.97 o 
   1  16  15       39.55       15.67     23.96 o 
   2  16  15       28.21       70.31     30.81 o 
  -3  17  15       10.01       12.44     22.65 o 
  -2  17  15       17.04       49.68     23.60 o 
  -1  17  15      103.54       98.57     34.73 o 
   0  17  15       25.16       10.60     23.63 o 
   1  17  15       18.86       -2.50     22.84 o 
  -9   0  16       45.78       35.88     32.13 o 
  -8   0  16      346.36      296.94     38.40 o 
  -7   0  16      249.98      217.72     30.99 o 
  -6   0  16       37.27       20.17     14.97 o 
  -5   0  16     1194.53     1075.73     62.57 o 
  -4   0  16      871.94      765.39     40.67 o 
  -3   0  16     1557.03     1409.90     51.74 o 
  -2   0  16        0.63        2.24     26.79 o 
  -1   0  16      417.71      434.17     50.69 o 
   0   0  16        0.54       22.32     31.99 o 
   1   0  16      142.30      111.59     37.39 o 
   2   0  16        6.75       12.84     30.94 o 
   3   0  16       29.25       41.47     31.01 o 
   4   0  16      252.04      241.48     44.50 o 
   5   0  16       64.18       42.73     29.69 o 
   6   0  16        2.04       -5.99     25.94 o 
   7   0  16      106.18       86.77     35.68 o 
  -9   1  16       92.48      136.49     35.85 o 
  -8   1  16      156.79      167.07     21.51 o 
  -7   1  16      158.56      194.54     21.24 o 
  -6   1  16       77.18      100.06     16.00 o 
  -5   1  16       20.57        9.78     12.69 o 
  -4   1  16      214.62      209.24     18.85 o 
  -3   1  16       14.40        2.69      8.47 o 
  -2   1  16      103.14       92.40     13.02 o 
  -1   1  16       29.99       53.73     12.48 o 
   0   1  16       67.92       82.28     24.53 o 
   1   1  16      302.55      361.29     56.78 o 
   2   1  16      667.69      630.83     42.29 o 
   3   1  16      631.39      648.90     42.28 o 
   4   1  16       28.91       38.59     21.22 o 
   5   1  16       16.92       11.41     22.98 o 
   6   1  16       84.00       92.01     24.84 o 
   7   1  16       33.17       -3.03     18.10 o 
  -9   2  16      190.45      264.61     30.86 o 
  -8   2  16       57.24       59.26     13.18 o 
  -7   2  16        3.54       15.21     11.18 o 
  -6   2  16      347.39      327.97     27.82 o 
  -5   2  16     1583.49     1496.17     50.97 o 
  -4   2  16      318.61      260.45     19.58 o 
  -3   2  16      125.18      135.08     16.06 o 
  -2   2  16      239.02      202.57     18.33 o 
  -1   2  16      104.25       93.26     14.66 o 
   0   2  16       46.98       61.79     14.14 o 
   1   2  16      154.68      140.08     28.81 o 
   2   2  16        2.34        7.29     20.44 o 
   3   2  16       24.64       10.25     20.54 o 
   4   2  16      176.31      172.50     29.30 o 
   5   2  16        7.98       13.94     19.78 o 
   6   2  16       34.86       11.53     19.61 o 
   7   2  16        4.08      -19.66     16.85 o 
  -9   3  16        7.97       81.41     18.56 o 
  -8   3  16       62.74       94.97     17.08 o 
  -7   3  16      410.56      469.67     28.09 o 
  -6   3  16      708.06      702.97     30.01 o 
  -5   3  16        9.41       17.86      9.55 o 
  -4   3  16     2662.70     2467.58     50.54 o 
  -3   3  16      104.64       84.04     12.85 o 
  -2   3  16       46.11       70.37     15.33 o 
  -1   3  16      140.38      172.55     17.68 o 
   0   3  16       54.50       59.64     13.58 o 
   1   3  16        2.25        3.66     10.55 o 
   2   3  16       80.51       83.23     24.67 o 
   3   3  16      532.43      606.75     40.19 o 
   4   3  16       87.53      105.99     25.88 o 
   5   3  16       30.23       21.24     20.97 o 
   6   3  16        3.10      -22.54     16.94 o 
  -9   4  16       92.92      199.61     44.91 o 
  -8   4  16      174.66      222.56     22.70 o 
  -7   4  16      463.69      451.07     27.05 o 
  -6   4  16      444.80      435.38     24.49 o 
  -5   4  16     2778.54     2687.11     56.04 o 
  -4   4  16      170.84      206.99     18.26 o 
  -3   4  16      172.62      191.28     17.18 o 
  -2   4  16      448.88      404.68     18.82 o 
  -1   4  16       25.72       30.61     11.33 o 
   0   4  16      387.59      355.80     23.65 o 
   1   4  16       26.28       25.18     12.37 o 
   2   4  16        3.10        9.32     11.68 o 
   3   4  16     2706.89     2465.94    103.56 o 
   4   4  16     1144.03     1039.61     50.34 o 
   5   4  16        1.18        1.77     18.46 o 
   6   4  16       47.83       62.70     24.23 o 
  -9   5  16       49.48       75.10     38.28 o 
  -8   5  16       55.87       79.14     14.22 o 
  -7   5  16       26.19       29.36     10.54 o 
  -6   5  16      101.78      150.50     17.89 o 
  -5   5  16       27.97       31.17     10.87 o 
  -4   5  16      611.11      611.30     25.93 o 
  -3   5  16      199.39      210.49     17.28 o 
  -2   5  16       26.64       21.28      8.17 o 
  -1   5  16      772.80      730.70     30.50 o 
   0   5  16       86.03       58.01     18.32 o 
   1   5  16       21.01       37.65     13.68 o 
   2   5  16        0.07       -7.19      8.62 o 
   3   5  16        5.35       -0.36     10.27 o 
   4   5  16        2.59       -6.19     10.55 o 
   5   5  16       57.19       50.68     15.59 o 
   6   5  16        2.56      -14.81     22.25 o 
  -9   6  16        0.70       11.34     14.95 o 
  -8   6  16       20.27       51.23     13.14 o 
  -7   6  16       41.77       57.02     12.60 o 
  -6   6  16       46.17       55.42     12.61 o 
  -5   6  16      870.83      739.47     29.39 o 
  -4   6  16        1.70        7.30      7.88 o 
  -3   6  16      126.67      108.10     11.90 o 
  -2   6  16       94.00       94.15     12.68 o 
  -1   6  16       22.02       33.67     13.04 o 
   0   6  16      204.00      202.04     20.22 o 
   1   6  16      473.30      433.77     26.48 o 
   2   6  16      606.67      559.22     30.33 o 
   3   6  16     1145.39     1095.76     40.04 o 
   4   6  16      136.75      127.17     19.56 o 
   5   6  16        7.06       13.40     13.33 o 
   6   6  16       28.64       41.06     16.53 o 
  -9   7  16       36.81      120.87     47.76 o 
  -8   7  16        0.30      -12.48      9.84 o 
  -7   7  16       10.77       37.98     10.68 o 
  -6   7  16      267.16      287.98     22.88 o 
  -5   7  16      169.42      153.16     17.28 o 
  -4   7  16       91.78       89.43     13.74 o 
  -3   7  16       30.59       36.05      9.22 o 
  -2   7  16       72.44       81.67     12.10 o 
  -1   7  16        0.99       10.10     11.74 o 
   0   7  16      203.67      188.75     20.16 o 
   1   7  16      149.64      156.44     19.56 o 
   2   7  16       84.22       98.25     18.03 o 
   3   7  16        9.81       12.19     12.67 o 
   4   7  16       28.51       49.65     16.18 o 
   5   7  16       76.87      108.64     22.16 o 
   6   7  16        0.30       -2.31     12.72 o 
  -8   8  16       42.85      103.46     28.58 o 
  -7   8  16      379.74      453.83     26.93 o 
  -6   8  16      466.49      486.72     26.61 o 
  -5   8  16        4.09        9.26      8.96 o 
  -4   8  16      191.98      190.00     17.71 o 
  -3   8  16       11.68        7.86      7.86 o 
  -2   8  16      207.57      188.15     16.37 o 
  -1   8  16      907.50      855.33     33.18 o 
   0   8  16      789.30      755.91     32.35 o 
   1   8  16      452.94      424.19     26.25 o 
   2   8  16      717.05      679.12     40.22 o 
   3   8  16      373.88      373.71     33.52 o 
   4   8  16       39.11       23.91     14.66 o 
   5   8  16       98.44       98.59     22.31 o 
   6   8  16      203.88      206.12     30.96 o 
  -8   9  16       66.82       73.75     23.39 o 
  -7   9  16       57.58       93.98     26.91 o 
  -6   9  16        0.98       34.69     12.16 o 
  -5   9  16      100.66      101.65     14.61 o 
  -4   9  16      184.36      206.51     18.46 o 
  -3   9  16       15.42       12.70      7.96 o 
  -2   9  16       93.12      115.07     14.42 o 
  -1   9  16      169.89      188.80     20.00 o 
   0   9  16      171.22      154.08     22.54 o 
   1   9  16      340.38      327.09     31.26 o 
   2   9  16       95.41       95.59     22.67 o 
   3   9  16      110.45      139.33     25.09 o 
   4   9  16       94.82       84.07     23.60 o 
   5   9  16        7.54       11.35     14.27 o 
  -8  10  16       22.81       22.93     14.56 o 
  -7  10  16       88.09      110.28     25.02 o 
  -6  10  16      145.58      200.35     25.13 o 
  -5  10  16       70.84      130.30     15.80 o 
  -4  10  16      199.30      221.87     16.16 o 
  -3  10  16       13.71       13.47      8.10 o 
  -2  10  16      394.55      363.05     20.76 o 
  -1  10  16     1594.89     1443.49     75.48 o 
   0  10  16       15.36       16.81     15.00 o 
   1  10  16      107.60       85.08     20.48 o 
   2  10  16       84.84       78.30     20.16 o 
   3  10  16        2.91       -6.27     12.95 o 
   4  10  16       90.72      102.59     22.97 o 
   5  10  16       39.17       33.58     17.61 o 
  -7  11  16      278.38      264.73     36.68 o 
  -6  11  16       62.94       83.05     21.64 o 
  -5  11  16       23.44       42.67     11.03 o 
  -4  11  16      229.56      239.35     17.12 o 
  -3  11  16       54.64       65.89     11.83 o 
  -2  11  16       16.61       21.45     10.65 o 
  -1  11  16        0.44       19.09     19.55 o 
   0  11  16      758.00      715.04     86.80 o 
   1  11  16      184.12      122.83     23.77 o 
   2  11  16        3.87        1.71     24.39 o 
   3  11  16       58.15       99.73     37.79 o 
   4  11  16      219.78      203.07     30.46 o 
   5  11  16       53.60       60.47     21.50 o 
  -7  12  16       54.36       57.20     20.53 o 
  -6  12  16       80.06       94.22     22.72 o 
  -5  12  16       73.02       82.45     17.13 o 
  -4  12  16       11.94       19.52     11.04 o 
  -3  12  16       27.72       50.83     13.95 o 
  -2  12  16      441.18      366.76     25.28 o 
  -1  12  16      340.81      342.79     32.87 o 
   0  12  16      217.90      172.24     26.48 o 
   1  12  16       46.23       69.15     20.80 o 
   2  12  16        2.39       -2.52     13.71 o 
   3  12  16      177.90      125.70     25.67 o 
   4  12  16      428.37      433.18     40.06 o 
  -6  13  16       37.56       48.69     19.91 o 
  -5  13  16        1.11        5.58     13.93 o 
  -4  13  16      184.95      157.31     20.74 o 
  -3  13  16      106.77      131.98     22.66 o 
  -2  13  16       69.98       98.51     17.34 o 
  -1  13  16      771.62      682.10     41.11 o 
   0  13  16       29.36       10.80     17.50 o 
   1  13  16       18.92        5.42     32.82 o 
   2  13  16       29.30       14.38     18.36 o 
   3  13  16      156.28      135.75     26.38 o 
   4  13  16        0.41      -14.62     24.09 o 
  -6  14  16      369.12      386.17     42.08 o 
  -5  14  16      414.03      384.06     39.50 o 
  -4  14  16      224.49      256.79     25.27 o 
  -3  14  16      125.89      117.96     22.05 o 
  -2  14  16        5.62       11.85     18.66 o 
  -1  14  16      520.95      391.51     47.00 o 
   0  14  16      423.78      459.19     38.73 o 
   1  14  16       74.69       58.25     22.58 o 
   2  14  16      196.01      259.59     34.01 o 
   3  14  16      102.84      128.68     27.08 o 
  -5  15  16       48.36       52.12     17.90 o 
  -4  15  16        4.71        7.07      9.88 o 
  -3  15  16        0.01       26.66     13.39 o 
  -2  15  16       96.22      129.67     49.47 o 
  -1  15  16       48.98       49.84     26.27 o 
   0  15  16      127.62       85.65     29.95 o 
   1  15  16      171.31      134.10     34.69 o 
   2  15  16        8.02       -2.77     47.96 o 
  -4  16  16       42.85       48.21     15.17 o 
  -3  16  16       13.02       28.13     13.81 o 
  -2  16  16       11.12       15.12     13.86 o 
  -1  16  16        8.99       -7.44     19.03 o 
   0  16  16      304.25      309.88     49.11 o 
   1  16  16      154.83      220.61     44.11 o 
  -9   1  17      316.54      478.89     51.59 o 
  -8   1  17        0.02       30.85     18.30 o 
  -7   1  17       36.57       57.82     13.96 o 
  -6   1  17       44.16       55.97     13.64 o 
  -5   1  17       18.48       12.38     10.53 o 
  -4   1  17      123.61      155.64     17.44 o 
  -3   1  17     1110.91      961.51     36.23 o 
  -2   1  17      192.88      178.17     27.94 o 
  -1   1  17       50.24       56.44     19.48 o 
   0   1  17      280.76      274.49     33.93 o 
   1   1  17      172.62      181.73     29.62 o 
   2   1  17        6.79       -5.35     21.21 o 
   3   1  17      786.95      692.94     44.11 o 
   4   1  17      306.95      302.48     35.08 o 
   5   1  17       30.00       15.13     21.54 o 
   6   1  17        2.73      -18.43     18.00 o 
  -9   2  17       23.26       73.62     26.29 o 
  -8   2  17      173.35      197.36     22.63 o 
  -7   2  17      198.48      205.36     22.12 o 
  -6   2  17      229.26      248.61     22.68 o 
  -5   2  17       41.09       41.24     14.52 o 
  -4   2  17      330.06      362.08     27.18 o 
  -3   2  17      141.32      144.23     20.57 o 
  -2   2  17        5.76        9.98     20.36 o 
  -1   2  17        9.62       18.92      9.95 o 
   0   2  17        6.87       14.19      9.60 o 
   1   2  17       18.02       24.85     22.54 o 
   2   2  17        6.25       23.46     21.23 o 
   3   2  17       47.60       71.52     25.44 o 
   4   2  17      144.91      152.31     29.73 o 
   5   2  17      147.92      126.72     29.14 o 
   6   2  17       78.51       60.92     25.15 o 
  -9   3  17      131.06      165.89     25.09 o 
  -8   3  17      160.79      203.10     23.25 o 
  -7   3  17      101.95       80.84     16.74 o 
  -6   3  17      196.72      175.06     19.06 o 
  -5   3  17     3754.79     3572.46     66.39 o 
  -4   3  17      184.82      160.21     17.15 o 
  -3   3  17       19.12       34.34     11.94 o 
  -2   3  17      226.72      250.92     19.94 o 
  -1   3  17      274.26      284.32     21.70 o 
   0   3  17      406.68      415.18     25.18 o 
   1   3  17       31.79       10.60     11.52 o 
   2   3  17      511.23      517.50     40.08 o 
   3   3  17      130.62      126.94     29.07 o 
   4   3  17      130.90      131.31     29.97 o 
   5   3  17        0.02      -24.05     18.31 o 
   6   3  17       19.36        1.48     20.40 o 
  -9   4  17      295.39      423.74     74.46 o 
  -8   4  17       10.12       40.60     25.75 o 
  -7   4  17      212.54      190.60     20.70 o 
  -6   4  17       11.15       15.47      9.57 o 
  -5   4  17       10.11       26.39     10.17 o 
  -4   4  17     1619.71     1552.28     54.88 o 
  -3   4  17       20.06       19.34     10.09 o 
  -2   4  17      552.33      538.54     26.49 o 
  -1   4  17      699.97      651.50     29.34 o 
   0   4  17        8.92       18.74     11.62 o 
   1   4  17       63.36       73.90     16.54 o 
   2   4  17      508.55      465.29     28.63 o 
   3   4  17        6.40        9.96     11.85 o 
   4   4  17       18.39       21.83     29.39 o 
   5   4  17        1.17      -16.44     19.43 o 
   6   4  17        6.39       -7.83     21.15 o 
  -9   5  17        1.29       69.78     52.34 o 
  -8   5  17        5.94       22.61     15.61 o 
  -7   5  17       10.54       17.07      8.99 o 
  -6   5  17      114.56      121.23     15.86 o 
  -5   5  17      270.21      234.70     20.41 o 
  -4   5  17      583.11      573.95     25.53 o 
  -3   5  17       36.86       31.43     11.74 o 
  -2   5  17        1.90        9.64     10.69 o 
  -1   5  17       83.06       94.52     16.99 o 
   0   5  17      992.64      956.72     35.92 o 
   1   5  17      108.13      110.26     18.45 o 
   2   5  17        0.28        6.69     10.20 o 
   3   5  17      228.62      230.62     24.21 o 
   4   5  17        0.95        3.99     10.28 o 
   5   5  17       47.18       32.02     14.21 o 
   6   5  17        3.38      -10.28     28.87 o 
  -9   6  17        5.83       25.56     16.11 o 
  -8   6  17        5.64       17.80     12.10 o 
  -7   6  17        2.09       16.78     12.13 o 
  -6   6  17        0.08        1.02      7.72 o 
  -5   6  17      682.19      676.83     28.51 o 
  -4   6  17        3.81       -0.90      7.65 o 
  -3   6  17       60.90       77.82     15.54 o 
  -2   6  17        0.47        5.29     10.66 o 
  -1   6  17      172.94      185.22     19.50 o 
   0   6  17       48.83       26.99     13.02 o 
   1   6  17      490.26      456.63     27.28 o 
   2   6  17       62.56       47.37     15.62 o 
   3   6  17       33.19       25.56     22.54 o 
   4   6  17      200.44      159.07     22.48 o 
   5   6  17       26.40       30.41     14.62 o 
   6   6  17       12.70        5.48     34.17 o 
  -8   7  17        3.99       20.55     15.44 o 
  -7   7  17      117.49      150.51     18.04 o 
  -6   7  17       79.98      115.98     15.74 o 
  -5   7  17        0.07       11.77      8.89 o 
  -4   7  17       94.69      103.84     14.88 o 
  -3   7  17       12.50       11.89      9.61 o 
  -2   7  17       48.89       42.90     12.97 o 
  -1   7  17        2.69        8.23     11.03 o 
   0   7  17        0.22        4.96     12.80 o 
   1   7  17      169.47      210.69     22.03 o 
   2   7  17       88.15       63.59     21.47 o 
   3   7  17      204.37      192.50     27.74 o 
   4   7  17       11.49       -5.46     12.17 o 
   5   7  17      121.87      135.85     25.72 o 
  -8   8  17       76.56      128.37     18.50 o 
  -7   8  17      365.83      420.16     26.61 o 
  -6   8  17       11.02       32.45      9.19 o 
  -5   8  17       69.97      104.05     14.56 o 
  -4   8  17      402.25      427.17     22.64 o 
  -3   8  17        0.06       11.18      7.28 o 
  -2   8  17      180.14      187.16     19.63 o 
  -1   8  17      446.62      460.63     26.66 o 
   0   8  17      507.57      471.87     27.47 o 
   1   8  17      180.57      189.73     23.46 o 
   2   8  17        7.13       15.40     14.49 o 
   3   8  17      797.20      670.61     41.48 o 
   4   8  17      458.43      394.19     38.87 o 
   5   8  17        5.50       -2.91     23.90 o 
  -8   9  17       85.97      127.56     27.39 o 
  -7   9  17       60.51       91.03     17.91 o 
  -6   9  17      287.98      280.38     21.37 o 
  -5   9  17       24.62       36.11     10.25 o 
  -4   9  17      297.11      290.70     21.10 o 
  -3   9  17       16.25       23.13      9.49 o 
  -2   9  17      137.82      149.32     18.59 o 
  -1   9  17      104.84      112.60     17.72 o 
   0   9  17      733.21      693.61     32.13 o 
   1   9  17        0.83       -2.49     12.80 o 
   2   9  17       14.79       19.40     16.22 o 
   3   9  17      105.82      102.04     23.77 o 
   4   9  17        1.69      -10.45     24.09 o 
   5   9  17       45.95       65.08     19.29 o 
  -7  10  17        8.43       10.65     21.72 o 
  -6  10  17      102.29      199.84     49.52 o 
  -5  10  17       49.77       66.54     17.37 o 
  -4  10  17      363.77      377.22     23.82 o 
  -3  10  17       67.07      102.21     15.58 o 
  -2  10  17      447.39      449.53     27.23 o 
  -1  10  17        1.16      -17.91     11.94 o 
   0  10  17        9.95       22.39     16.56 o 
   1  10  17        5.25      -10.97     17.94 o 
   2  10  17      191.25      188.24     27.47 o 
   3  10  17        5.54        2.82     14.93 o 
   4  10  17      361.81      376.57     38.08 o 
  -7  11  17      207.41      243.59     47.27 o 
  -6  11  17      131.05      160.91     23.87 o 
  -5  11  17       27.40       38.08     10.16 o 
  -4  11  17        0.31       17.91     10.02 o 
  -3  11  17       31.85       28.65     13.85 o 
  -2  11  17       11.68       17.00     23.37 o 
  -1  11  17       18.44       15.00     16.90 o 
   0  11  17        7.32       -2.56     30.32 o 
   1  11  17       12.74       -4.16     22.32 o 
   2  11  17       12.63       16.56     17.87 o 
   3  11  17      140.47      110.40     24.18 o 
   4  11  17      119.47       75.35     21.95 o 
  -6  12  17      396.56      366.27     46.71 o 
  -5  12  17        7.32       14.68     17.56 o 
  -4  12  17      162.04      221.99     40.68 o 
  -3  12  17      106.50      125.99     18.29 o 
  -2  12  17      118.19      112.97     27.98 o 
  -1  12  17       55.71       22.37     18.29 o 
   0  12  17       16.72      -15.46     14.10 o 
   1  12  17       44.75       46.40     19.69 o 
   2  12  17       19.63        0.12     20.54 o 
   3  12  17        5.06        4.93     18.60 o 
  -6  13  17       96.81      126.43     26.25 o 
  -5  13  17      203.71      216.79     31.50 o 
  -4  13  17      226.15      224.56     41.80 o 
  -3  13  17      109.06       86.85     19.00 o 
  -2  13  17       34.68       41.33     18.24 o 
  -1  13  17      161.57      133.39     25.65 o 
   0  13  17      159.15      153.70     27.63 o 
   1  13  17        0.07       -9.67     22.12 o 
   2  13  17       20.66      -16.86     24.69 o 
   3  13  17       34.00        8.40     16.86 o 
  -5  14  17      256.65      316.46     37.51 o 
  -4  14  17       24.77      110.57     21.93 o 
  -3  14  17       45.70       47.26     15.27 o 
  -2  14  17       30.89       84.92     28.11 o 
  -1  14  17      483.02      345.69     46.48 o 
   0  14  17       18.82        7.78     17.49 o 
   1  14  17      376.06      353.34     37.25 o 
   2  14  17       16.43       -8.32     20.70 o 
  -4  15  17        1.68        8.20     11.87 o 
  -3  15  17        3.68       20.79     12.28 o 
  -2  15  17        0.09       12.51     21.00 o 
  -1  15  17      628.39      547.01     57.14 o 
   0  15  17      665.79      599.28     56.95 o 
   1  15  17       47.32       -1.12     23.24 o 
  -2  16  17        0.00      -24.09     17.97 o 
  -1  16  17       32.23       47.27     25.48 o 
  -9   0  18       36.06       88.97     32.75 o 
  -8   0  18       13.90       47.90     41.67 o 
  -7   0  18      188.90      186.41     28.57 o 
  -6   0  18      436.14      473.12     36.89 o 
  -5   0  18       83.61      129.43     24.29 o 
  -4   0  18      110.61       86.05     21.28 o 
  -3   0  18      950.77      895.39     66.23 o 
  -2   0  18        8.23        0.20     26.40 o 
  -1   0  18      116.83      123.68     18.34 o 
   0   0  18      130.21      110.67     39.37 o 
   1   0  18        4.78       33.84     33.44 o 
   2   0  18        9.34       21.66     33.97 o 
   3   0  18      212.76      173.40     44.04 o 
   4   0  18      278.07      319.68     52.60 o 
   5   0  18     1183.11     1252.14     84.33 o 
   6   0  18      694.44      752.80     70.90 o 
  -9   1  18       46.09       95.24     26.41 o 
  -8   1  18      128.80      131.70     30.02 o 
  -7   1  18       98.42      116.05     16.81 o 
  -6   1  18       62.00       71.95     14.67 o 
  -5   1  18       95.25       96.89     15.80 o 
  -4   1  18      157.38      160.87     18.40 o 
  -3   1  18      839.03      774.48     42.99 o 
  -2   1  18       30.49       40.89     21.42 o 
  -1   1  18        0.37        9.62      8.12 o 
   0   1  18      326.71      366.51     28.12 o 
   1   1  18        4.39      -12.17     21.48 o 
   2   1  18       27.16       16.06     23.74 o 
   3   1  18        8.73       18.16     22.73 o 
   4   1  18      802.49      776.01     49.78 o 
   5   1  18       36.37       29.89     24.95 o 
   6   1  18       36.53       -7.32     23.19 o 
  -9   2  18        0.38       77.60     23.39 o 
  -8   2  18       23.01       45.24     15.18 o 
  -7   2  18      290.69      351.96     28.22 o 
  -6   2  18        0.29       11.49     10.72 o 
  -5   2  18      109.77      117.67     17.04 o 
  -4   2  18       73.00       79.47     17.49 o 
  -3   2  18      137.45      155.05     26.43 o 
  -2   2  18        0.46       13.81     19.37 o 
  -1   2  18       25.16       17.37     10.08 o 
   0   2  18      164.92      144.85     18.83 o 
   1   2  18       96.35      140.09     30.23 o 
   2   2  18        1.15      -14.10     20.14 o 
   3   2  18      145.24      157.13     30.26 o 
   4   2  18        2.45       -8.23     20.53 o 
   5   2  18       62.61       70.35     27.95 o 
   6   2  18       94.85       95.50     32.52 o 
  -9   3  18        8.18       55.77     30.66 o 
  -8   3  18        3.90       19.97     16.36 o 
  -7   3  18       26.11       56.84     14.03 o 
  -6   3  18        6.99        5.83     11.66 o 
  -5   3  18      408.83      414.43     24.76 o 
  -4   3  18      256.11      245.81     22.43 o 
  -3   3  18      752.19      711.98     41.35 o 
  -2   3  18      135.79      132.14     26.67 o 
  -1   3  18       98.46       77.84     15.25 o 
   0   3  18        9.11       14.81     11.28 o 
   1   3  18      959.95      850.32     42.74 o 
   2   3  18       79.07       82.56     16.82 o 
   3   3  18      104.25       86.68     29.53 o 
   4   3  18      204.92      207.66     32.90 o 
   5   3  18       51.19       59.20     27.16 o 
  -9   4  18       37.50      114.47     19.22 o 
  -8   4  18       46.27       61.19     20.54 o 
  -7   4  18       29.31       37.42     12.97 o 
  -6   4  18      241.60      260.58     22.82 o 
  -5   4  18       79.38       72.69     13.11 o 
  -4   4  18       23.85       46.53     13.37 o 
  -3   4  18      194.76      184.85     26.62 o 
  -2   4  18      510.47      540.78     39.27 o 
  -1   4  18      432.13      473.84     26.20 o 
   0   4  18      389.34      422.46     26.61 o 
   1   4  18       87.66       80.33     16.35 o 
   2   4  18      299.84      307.96     26.58 o 
   3   4  18      813.31      776.00     36.47 o 
   4   4  18      170.19      175.62     32.42 o 
   5   4  18        3.27      -22.68     21.67 o 
  -8   5  18        1.39       33.99     26.56 o 
  -7   5  18       58.46       76.80     16.12 o 
  -6   5  18       92.78      115.45     16.10 o 
  -5   5  18        1.35       23.80      9.46 o 
  -4   5  18      129.88       99.95     16.18 o 
  -3   5  18     2507.74     2368.02     71.71 o 
  -2   5  18      187.70      191.03     19.19 o 
  -1   5  18       19.48       28.64     12.45 o 
   0   5  18      672.81      649.23     30.90 o 
   1   5  18        0.29       14.94     11.58 o 
   2   5  18      184.87      183.01     22.68 o 
   3   5  18      449.56      390.92     29.94 o 
   4   5  18      311.25      305.32     28.19 o 
   5   5  18      301.52      275.73     27.79 o 
  -8   6  18      123.69      206.47     22.28 o 
  -7   6  18       16.88       60.35     13.24 o 
  -6   6  18       19.81       21.95     10.27 o 
  -5   6  18       61.08       58.92     12.24 o 
  -4   6  18      184.95      176.64     20.86 o 
  -3   6  18        5.88       30.82     18.26 o 
  -2   6  18      828.99      826.96     40.54 o 
  -1   6  18      747.53      727.96     32.47 o 
   0   6  18      468.24      472.82     28.34 o 
   1   6  18        0.02        6.20     10.35 o 
   2   6  18     1375.96     1353.58     45.91 o 
   3   6  18        0.19        0.63     11.56 o 
   4   6  18        2.57        7.29     19.49 o 
   5   6  18        2.06       20.41     24.19 o 
  -8   7  18        0.47       56.48     26.11 o 
  -7   7  18      136.83      168.03     19.16 o 
  -6   7  18      115.82      131.50     16.76 o 
  -5   7  18        5.00       13.17      9.11 o 
  -4   7  18       76.73       83.99     17.44 o 
  -3   7  18       54.94       77.34     22.81 o 
  -2   7  18       86.73      111.01     16.95 o 
  -1   7  18        0.47        8.99     10.51 o 
   0   7  18      384.06      375.61     25.89 o 
   1   7  18        6.11       -3.51      9.43 o 
   2   7  18       21.44       32.76     15.21 o 
   3   7  18        2.51      -12.65     24.26 o 
   4   7  18        2.82       -6.33     27.68 o 
   5   7  18       11.39      -13.85     44.47 o 
  -8   8  18       94.73      215.25     65.97 o 
  -7   8  18       11.51       48.58     22.77 o 
  -6   8  18        8.51       25.94      9.41 o 
  -5   8  18      124.60      135.11     16.23 o 
  -4   8  18      207.71      240.73     23.38 o 
  -3   8  18      177.84      202.41     34.83 o 
  -2   8  18       83.54       73.58     15.24 o 
  -1   8  18        1.53      -11.72     17.95 o 
   0   8  18      419.06      418.61     32.58 o 
   1   8  18      731.50      713.08     34.17 o 
   2   8  18       32.36       22.37     16.05 o 
   3   8  18       69.64       77.57     30.22 o 
   4   8  18       13.69       29.62     16.03 o 
   5   8  18       23.97        8.48     15.08 o 
  -7   9  18       24.94       83.25     22.05 o 
  -6   9  18       33.84       48.69     14.00 o 
  -5   9  18       34.47       68.27     12.30 o 
  -4   9  18       68.77       81.71     15.49 o 
  -3   9  18      241.69      280.34     30.60 o 
  -2   9  18       22.65       29.78     14.13 o 
  -1   9  18        2.08       20.41     12.47 o 
   0   9  18       28.72       41.90     21.00 o 
   1   9  18      142.10      126.47     24.17 o 
   2   9  18      114.92       73.26     22.13 o 
   3   9  18       19.64        1.11     18.20 o 
   4   9  18       31.89       34.45     30.88 o 
  -7  10  18       23.69       34.13     15.43 o 
  -6  10  18      100.08      150.25     25.92 o 
  -5  10  18        0.67       15.49     10.04 o 
  -4  10  18        3.30       24.89     17.25 o 
  -3  10  18       60.21       86.79     15.63 o 
  -2  10  18       14.36       14.61     12.73 o 
  -1  10  18       69.03       59.87     29.23 o 
   0  10  18       60.61       44.72     18.57 o 
   1  10  18        1.27      -11.57     21.10 o 
   2  10  18        5.40        8.93     18.53 o 
   3  10  18        1.38      -21.43     14.29 o 
   4  10  18       14.73        4.59     29.53 o 
  -6  11  18        1.39       19.35     11.47 o 
  -5  11  18       83.97      139.38     27.28 o 
  -4  11  18       24.27       41.98     11.35 o 
  -3  11  18      111.05      135.36     31.93 o 
  -2  11  18        0.89       14.14     15.65 o 
  -1  11  18       15.09        1.09     15.65 o 
   0  11  18       52.82       82.41     23.37 o 
   1  11  18       38.57       29.28     17.62 o 
   2  11  18       83.90       83.81     24.18 o 
   3  11  18        6.06       -2.50     23.01 o 
  -6  12  18      122.06      172.02     29.91 o 
  -5  12  18      139.26      155.50     36.80 o 
  -4  12  18      118.87      101.78     30.02 o 
  -3  12  18        8.40       10.73     14.22 o 
  -2  12  18       52.21       53.56     23.60 o 
  -1  12  18      218.66      208.01     28.57 o 
   0  12  18       59.44       38.53     20.60 o 
   1  12  18       94.99       96.82     23.82 o 
   2  12  18       15.79        5.60     16.94 o 
   3  12  18       17.00        6.21     16.40 o 
  -5  13  18      245.03      270.38     48.19 o 
  -4  13  18       35.86       63.20     23.50 o 
  -3  13  18       60.84      136.41     32.72 o 
  -2  13  18      131.17       96.86     22.51 o 
  -1  13  18       80.28       67.67     21.61 o 
   0  13  18      208.12      132.45     26.57 o 
   1  13  18       20.67        6.25     16.94 o 
   2  13  18        1.85      -20.12     23.37 o 
  -4  14  18       39.18       61.95     24.16 o 
  -3  14  18      118.29      175.12     37.20 o 
  -2  14  18      146.11      144.90     33.18 o 
  -1  14  18       45.42       25.21     24.42 o 
   0  14  18       49.26       21.87     20.20 o 
   1  14  18        6.49      -16.75     15.77 o 
  -3  15  18       34.19       44.17     27.52 o 
  -2  15  18       21.79        3.95     19.68 o 
  -1  15  18       10.21      -27.32     19.68 o 
   0  15  18       76.03       72.88     31.93 o 
  -8   1  19       38.01      109.48     31.02 o 
  -7   1  19       95.34      125.00     16.70 o 
  -6   1  19       67.56       75.91     17.60 o 
  -5   1  19      133.35      145.68     18.19 o 
  -4   1  19      123.28      135.28     25.90 o 
  -3   1  19       49.50       59.65     22.38 o 
  -2   1  19       43.80       42.36     22.63 o 
  -1   1  19       17.28       30.35     21.58 o 
   0   1  19      141.41      129.72     24.29 o 
   1   1  19       12.51        0.48     24.17 o 
   2   1  19       96.49       81.99     28.98 o 
   3   1  19      456.98      489.77     53.13 o 
   4   1  19       40.37       20.61     24.50 o 
   5   1  19       20.76      -12.01     21.29 o 
  -8   2  19       66.89      134.46     28.87 o 
  -7   2  19       44.08       42.96     13.98 o 
  -6   2  19      169.30      177.14     20.86 o 
  -5   2  19      988.28     1023.90     36.47 o 
  -4   2  19     2358.79     2290.16     86.50 o 
  -3   2  19     1006.30      948.04     48.42 o 
  -2   2  19      964.41      900.46     48.12 o 
  -1   2  19      195.85      161.59     38.28 o 
   0   2  19       52.52       66.68     14.88 o 
   1   2  19       27.58       34.82     13.09 o 
   2   2  19     1560.45     1510.79     64.26 o 
   3   2  19      116.12      112.63     31.28 o 
   4   2  19     1306.43     1331.73     63.37 o 
   5   2  19        2.43      -29.60     19.73 o 
  -8   3  19       26.30       83.74     25.59 o 
  -7   3  19        0.26       11.99     14.57 o 
  -6   3  19      373.58      394.87     31.56 o 
  -5   3  19      272.13      339.83     28.63 o 
  -4   3  19     1076.04      973.86     70.24 o 
  -3   3  19       80.36      121.52     25.11 o 
  -2   3  19      103.59       96.47     24.97 o 
  -1   3  19       38.33       80.05     15.79 o 
   0   3  19      101.64      117.92     20.01 o 
   1   3  19        1.54       -6.53     11.17 o 
   2   3  19      533.53      523.28     31.54 o 
   3   3  19      992.99      913.08     52.80 o 
   4   3  19        0.25      -31.90     23.34 o 
   5   3  19       13.61       -0.19     23.27 o 
  -8   4  19       44.09       96.86     15.37 o 
  -7   4  19        2.02       27.95     12.24 o 
  -6   4  19      174.70      207.55     20.78 o 
  -5   4  19       61.11       56.45     16.67 o 
  -4   4  19       16.99       23.83     16.38 o 
  -3   4  19        0.64       15.48     17.93 o 
  -2   4  19        7.40        2.80     17.65 o 
  -1   4  19      288.00      268.16     23.22 o 
   0   4  19      510.01      495.43     28.26 o 
   1   4  19     1076.33     1053.59     40.18 o 
   2   4  19      194.43      219.05     24.67 o 
   3   4  19      140.91      153.56     22.64 o 
   4   4  19      182.91      172.96     23.95 o 
   5   4  19       25.50       -6.08     25.07 o 
  -8   5  19       44.98       97.59     23.05 o 
  -7   5  19      681.02      648.65     30.95 o 
  -6   5  19      153.86      163.95     19.16 o 
  -5   5  19       65.96       92.00     16.12 o 
  -4   5  19      175.35      170.73     26.76 o 
  -3   5  19      276.77      278.64     32.30 o 
  -2   5  19       63.82      120.84     25.25 o 
  -1   5  19      145.06      147.27     20.79 o 
   0   5  19      459.60      463.99     28.15 o 
   1   5  19      882.86      775.79     35.33 o 
   2   5  19      441.68      524.74     31.69 o 
   3   5  19        0.00        3.89     10.92 o 
   4   5  19        5.41       -2.61     11.77 o 
   5   5  19       22.14       13.77     54.38 o 
  -8   6  19       59.49      199.09     48.84 o 
  -7   6  19       85.94      110.72     19.74 o 
  -6   6  19       18.52       43.83     11.04 o 
  -5   6  19        1.79       23.02     10.73 o 
  -4   6  19       73.02       78.88     20.27 o 
  -3   6  19      765.34      750.09     43.48 o 
  -2   6  19      565.82      537.47     38.66 o 
  -1   6  19        1.86        5.47     10.17 o 
   0   6  19      107.39       95.12     17.95 o 
   1   6  19        0.67        5.12     10.53 o 
   2   6  19      128.96      138.60     21.51 o 
   3   6  19       78.10       70.75     17.36 o 
   4   6  19       82.51       53.18     18.59 o 
  -7   7  19       35.55       68.22     22.23 o 
  -6   7  19       69.44      109.80     15.17 o 
  -5   7  19      557.91      566.14     47.36 o 
  -4   7  19      294.21      263.28     31.33 o 
  -3   7  19       45.93       65.22     21.10 o 
  -2   7  19       57.20       70.80     21.79 o 
  -1   7  19        0.17       14.17     20.25 o 
   0   7  19       86.97      117.77     18.77 o 
   1   7  19       91.52       95.15     18.55 o 
   2   7  19      119.12       90.68     18.97 o 
   3   7  19      475.46      480.09     38.18 o 
   4   7  19      194.98      199.00     30.53 o 
  -7   8  19        1.28       19.52     14.24 o 
  -6   8  19       17.03       46.73     12.29 o 
  -5   8  19      128.54      151.16     19.90 o 
  -4   8  19       11.33       45.61     17.32 o 
  -3   8  19      207.87      240.18     29.60 o 
  -2   8  19        7.85        0.51     12.01 o 
  -1   8  19        0.20       15.09     11.13 o 
   0   8  19       16.49       46.21     15.23 o 
   1   8  19       32.48       10.03     13.68 o 
   2   8  19       77.00       47.93     18.98 o 
   3   8  19      144.15      143.56     25.79 o 
   4   8  19        0.60      -16.38     27.75 o 
  -7   9  19       45.72       91.05     28.34 o 
  -6   9  19        2.22       22.35     17.37 o 
  -5   9  19       24.88       45.83     12.15 o 
  -4   9  19      473.66      515.56     43.94 o 
  -3   9  19       21.38       41.50     17.65 o 
  -2   9  19      156.39      158.13     19.94 o 
  -1   9  19      276.96      278.27     28.46 o 
   0   9  19       74.17       49.61     20.00 o 
   1   9  19      307.98      311.72     41.18 o 
   2   9  19       48.45       40.93     18.81 o 
   3   9  19       18.53       17.49     18.04 o 
  -6  10  19        0.05       -3.28     25.47 o 
  -5  10  19      104.41      139.17     18.44 o 
  -4  10  19        6.78       50.27     16.32 o 
  -3  10  19      105.04      149.73     25.20 o 
  -2  10  19       63.76       54.39     19.07 o 
  -1  10  19       49.02       51.07     30.88 o 
   0  10  19        0.05      -23.49     16.46 o 
   1  10  19       19.68        2.85     15.53 o 
   2  10  19       80.05       57.51     20.44 o 
   3  10  19      287.05      279.52     59.38 o 
  -6  11  19        1.85       13.84     25.89 o 
  -5  11  19        9.92       77.84     31.04 o 
  -4  11  19       50.99      110.60     24.95 o 
  -3  11  19        3.58       53.79     29.36 o 
  -2  11  19        3.64       17.35     16.32 o 
  -1  11  19      163.61      155.40     47.04 o 
   0  11  19       16.10      -12.04     14.51 o 
   1  11  19      101.15      127.90     27.60 o 
   2  11  19        7.85        6.51     24.92 o 
  -5  12  19        1.44        2.90     12.31 o 
  -4  12  19      142.63      234.69     37.06 o 
  -3  12  19       24.82       64.91     27.98 o 
  -2  12  19       22.10       30.72     18.68 o 
  -1  12  19      131.09      124.20     32.75 o 
   0  12  19        1.13       -9.63     18.80 o 
   1  12  19        3.99       11.23     33.90 o 
   2  12  19       19.35       21.28     44.04 o 
  -2  13  19      128.96      164.14     29.20 o 
  -1  13  19       12.56       12.41     17.37 o 
   0  13  19       55.78       76.85     24.84 o 
   1  13  19       10.32      -19.75     39.80 o 
  -3  14  19      218.76      230.42     41.61 o 
  -2  14  19       29.36       40.62     24.36 o 
  -1  14  19        4.65      -12.05     20.87 o 
  -8   0  20        5.09       -1.12     27.52 o 
  -7   0  20       96.07      133.23     44.27 o 
  -6   0  20       40.26       31.29     33.97 o 
  -5   0  20      214.45      231.40     45.89 o 
  -4   0  20       59.67       66.75     30.55 o 
  -3   0  20       83.52      155.76     40.95 o 
  -2   0  20      163.89      217.25     43.58 o 
  -1   0  20       38.51       45.23     32.39 o 
   0   0  20      341.71      355.43     56.02 o 
   1   0  20      419.99      371.56     58.53 o 
   2   0  20     1823.60     1858.13    102.04 o 
   3   0  20     2162.13     2224.96    114.75 o 
   4   0  20       10.85       -5.53     36.54 o 
  -8   1  20       43.12      102.97     30.16 o 
  -7   1  20        5.08       46.02     32.55 o 
  -6   1  20       17.52       50.05     17.80 o 
  -5   1  20       67.02       76.84     21.97 o 
  -4   1  20      489.25      484.54     49.47 o 
  -3   1  20      860.16      888.34     48.21 o 
  -2   1  20       44.57       79.51     23.95 o 
  -1   1  20       51.88       85.92     25.46 o 
   0   1  20       73.12       81.92     16.71 o 
   1   1  20       19.83        3.34     24.02 o 
   2   1  20      247.00      250.83     37.04 o 
   3   1  20       47.67       53.79     28.71 o 
   4   1  20      612.27      640.90     50.00 o 
  -8   2  20       57.48      130.10     28.07 o 
  -7   2  20       18.78       98.65     24.37 o 
  -6   2  20      154.15      173.46     23.76 o 
  -5   2  20       30.87       65.98     20.87 o 
  -4   2  20       45.16       70.35     21.34 o 
  -3   2  20      116.22      126.00     25.20 o 
  -2   2  20       40.79       86.67     25.25 o 
  -1   2  20      231.90      273.93     44.08 o 
   0   2  20       25.25       27.50     11.44 o 
   1   2  20      132.23      129.34     20.65 o 
   2   2  20       62.69       78.23     29.03 o 
   3   2  20       22.99        3.99     26.08 o 
   4   2  20        5.42      -16.77     22.16 o 
  -8   3  20      184.54      336.56     65.26 o 
  -7   3  20        0.22       60.15     22.46 o 
  -6   3  20      257.75      310.48     25.65 o 
  -5   3  20      166.77      213.20     30.59 o 
  -4   3  20      248.84      285.44     33.47 o 
  -3   3  20      178.23      185.92     28.92 o 
  -2   3  20      294.99      313.73     53.16 o 
  -1   3  20        3.63        1.17     18.59 o 
   0   3  20        8.58       13.63     10.82 o 
   1   3  20       12.40       11.64     11.37 o 
   2   3  20       50.17       35.95     15.29 o 
   3   3  20       47.79       41.23     16.35 o 
   4   3  20       17.96      -16.00     26.14 o 
  -8   4  20       17.97      101.82     20.58 o 
  -7   4  20       73.35      128.47     25.05 o 
  -6   4  20        0.15       27.34     32.15 o 
  -5   4  20      357.94      436.04     39.21 o 
  -4   4  20      148.15      163.83     27.30 o 
  -3   4  20      492.49      497.75     37.19 o 
  -2   4  20      327.00      342.05     34.91 o 
  -1   4  20       38.98       22.79     20.27 o 
   0   4  20      180.61      164.21     21.24 o 
   1   4  20      263.20      272.17     26.10 o 
   2   4  20      429.07      454.03     30.85 o 
   3   4  20      234.27      215.69     25.47 o 
   4   4  20       46.97       35.03     23.71 o 
  -7   5  20        0.38       38.18     18.16 o 
  -6   5  20      155.95      168.11     21.14 o 
  -5   5  20       24.64       85.73     21.11 o 
  -4   5  20      119.33      143.25     25.58 o 
  -3   5  20       12.23       26.00     17.79 o 
  -2   5  20       12.74       34.79     19.78 o 
  -1   5  20       34.21       37.31     12.97 o 
   0   5  20       40.48       45.62     14.34 o 
   1   5  20      174.58      207.09     23.80 o 
   2   5  20       76.75       78.47     18.96 o 
   3   5  20        1.39      -10.23     10.84 o 
   4   5  20        1.44      -10.22     22.76 o 
  -7   6  20       89.25      156.32     27.19 o 
  -6   6  20       21.94       18.44     15.14 o 
  -5   6  20      350.78      344.06     35.39 o 
  -4   6  20      387.97      438.87     35.67 o 
  -3   6  20      239.12      219.65     30.35 o 
  -2   6  20       97.61      102.80     25.48 o 
  -1   6  20      140.74      165.45     20.70 o 
   0   6  20       35.15       33.04     15.61 o 
   1   6  20      234.77      239.04     25.18 o 
   2   6  20       40.21       26.44     14.45 o 
   3   6  20       97.85      103.44     20.89 o 
   4   6  20        2.53        1.82     19.95 o 
  -7   7  20      100.65      154.79     25.43 o 
  -6   7  20        7.03       80.54     30.09 o 
  -5   7  20        1.73       60.96     16.29 o 
  -4   7  20      138.11      189.21     28.67 o 
  -3   7  20      110.71      110.88     24.97 o 
  -2   7  20      149.19      127.01     25.69 o 
  -1   7  20      316.77      315.65     25.52 o 
   0   7  20       24.54       31.47     22.03 o 
   1   7  20      135.99      134.98     21.86 o 
   2   7  20        9.89        2.43     19.55 o 
   3   7  20        3.70       -6.98     11.51 o 
  -7   8  20       73.12      174.12     52.48 o 
  -6   8  20       13.28       79.60     28.07 o 
  -5   8  20       48.91       96.84     19.19 o 
  -4   8  20       20.70       46.25     16.76 o 
  -3   8  20       23.00       45.23     19.47 o 
  -2   8  20        1.72       15.22     20.31 o 
  -1   8  20      474.37      482.84     28.29 o 
   0   8  20      954.22      946.64     60.56 o 
   1   8  20      323.14      317.64     50.07 o 
   2   8  20       85.93       89.58     23.09 o 
   3   8  20       66.47       57.75     24.33 o 
  -6   9  20        0.61       90.10     43.94 o 
  -5   9  20       23.93      105.54     18.34 o 
  -4   9  20       53.52       87.24     20.38 o 
  -3   9  20       45.02       65.76     19.92 o 
  -2   9  20       68.72      128.62     25.65 o 
  -1   9  20       12.36        8.63     15.18 o 
   0   9  20       34.82       16.08     16.35 o 
   1   9  20        4.72      -18.91     12.92 o 
   2   9  20        3.75       -6.41     23.54 o 
   3   9  20       63.07       66.52     22.31 o 
  -6  10  20       30.05      104.95     27.95 o 
  -5  10  20       99.26      156.41     22.07 o 
  -4  10  20      107.83      156.26     23.86 o 
  -3  10  20      104.11      164.49     37.72 o 
  -2  10  20       27.53       41.80     28.44 o 
  -1  10  20       31.50       19.49     16.43 o 
   0  10  20       26.86       10.18     14.87 o 
   1  10  20      192.28      145.25     27.50 o 
   2  10  20      339.09      281.02     35.52 o 
  -5  11  20        1.95       97.76     25.74 o 
  -4  11  20       10.18       96.12     24.42 o 
  -3  11  20       77.60      134.83     36.21 o 
  -2  11  20       14.83       30.47     39.14 o 
  -1  11  20      102.59      131.19     26.02 o 
   0  11  20        8.47        3.92     16.52 o 
   1  11  20       51.54       62.39     22.54 o 
   2  11  20       96.07      102.07     26.70 o 
  -4  12  20      123.71      179.59     32.72 o 
  -3  12  20        0.53       70.05     26.40 o 
  -2  12  20        2.78      -25.19     18.70 o 
  -1  12  20       24.58        9.41     21.53 o 
   0  12  20       37.05       45.91     42.43 o 
   1  12  20       19.64       20.68     18.64 o 
  -2  13  20       54.01       70.05     22.35 o 
  -1  13  20        2.97       -8.93     15.85 o 
  -7   1  21       16.40       70.17     22.74 o 
  -6   1  21      212.79      313.43     35.74 o 
  -5   1  21     1024.34     1150.07     55.35 o 
  -4   1  21     2519.72     2378.72     78.83 o 
  -3   1  21       97.96      107.18     25.85 o 
  -2   1  21       88.19       84.97     24.81 o 
  -1   1  21        0.59       -1.53     21.80 o 
   0   1  21       18.27       29.89     25.71 o 
   1   1  21      235.33      256.48     46.77 o 
   2   1  21      832.73      881.06     55.49 o 
   3   1  21      649.22      644.61     50.65 o 
   4   1  21       19.03       14.23     29.09 o 
  -7   2  21       40.24      108.23     23.81 o 
  -6   2  21      480.04      524.62     37.95 o 
  -5   2  21     1675.11     1622.53     65.48 o 
  -4   2  21      339.70      327.33     34.87 o 
  -3   2  21       34.49       67.07     22.24 o 
  -2   2  21        0.01       22.77     20.41 o 
  -1   2  21       30.92       79.90     26.56 o 
   0   2  21        0.66       23.60     25.16 o 
   1   2  21      451.13      502.79     31.27 o 
   2   2  21      752.23      735.19     38.44 o 
   3   2  21      182.72      197.17     36.77 o 
   4   2  21      106.24       93.71     34.53 o 
  -7   3  21       52.06       75.60     26.01 o 
  -6   3  21       17.53       94.60     18.23 o 
  -5   3  21      468.88      526.42     37.62 o 
  -4   3  21     1017.03      890.74     48.87 o 
  -3   3  21        9.76       15.33     18.37 o 
  -2   3  21       65.89       77.16     23.92 o 
  -1   3  21       71.49       60.88     24.65 o 
   0   3  21       86.32      116.25     19.48 o 
   1   3  21       19.84       19.31     12.88 o 
   2   3  21      213.59      209.26     25.41 o 
   3   3  21       34.30       57.20     16.09 o 
   4   3  21       14.23        7.39     23.08 o 
  -7   4  21      523.75      679.98     37.61 o 
  -6   4  21        5.66       71.96     15.25 o 
  -5   4  21      535.71      628.74     41.50 o 
  -4   4  21       31.59       68.41     21.22 o 
  -3   4  21        0.24       12.65     16.54 o 
  -2   4  21        0.01       18.75     19.41 o 
  -1   4  21      128.69      134.53     29.57 o 
   0   4  21        0.64        6.27     16.92 o 
   1   4  21       53.79       44.62     14.57 o 
   2   4  21        4.46      -10.87     11.87 o 
   3   4  21       41.34       32.55     22.21 o 
  -7   5  21      122.92      189.38     26.80 o 
  -6   5  21       79.17      136.89     57.47 o 
  -5   5  21       74.76      122.50     23.52 o 
  -4   5  21      220.39      226.02     31.74 o 
  -3   5  21      171.24      172.87     29.52 o 
  -2   5  21      175.44      185.62     30.36 o 
  -1   5  21      362.57      368.60     38.40 o 
   0   5  21       38.81       42.13     22.87 o 
   1   5  21        5.46       -2.50     10.07 o 
   2   5  21        0.01       -7.44     11.22 o 
   3   5  21      151.39       96.24     19.41 o 
  -7   6  21       32.17       80.95     35.71 o 
  -6   6  21       20.40       70.24     25.28 o 
  -5   6  21      143.13      209.13     29.03 o 
  -4   6  21        7.17       45.55     18.17 o 
  -3   6  21      424.46      471.91     40.66 o 
  -2   6  21       28.97       36.31     21.29 o 
  -1   6  21      470.95      486.72     41.29 o 
   0   6  21      269.74      258.59     38.85 o 
   1   6  21        0.69       -5.06     10.38 o 
   2   6  21      172.48      175.06     24.07 o 
   3   6  21       13.47       15.84     14.33 o 
  -6   7  21        8.33       87.32     25.77 o 
  -5   7  21       40.04      120.95     21.95 o 
  -4   7  21      112.60      140.29     25.32 o 
  -3   7  21      179.10      213.40     30.33 o 
  -2   7  21        9.70       17.19     18.24 o 
  -1   7  21       72.62       95.81     26.19 o 
   0   7  21       42.49       42.67     19.07 o 
   1   7  21       30.84       28.16     13.38 o 
   2   7  21        1.81       -7.52     11.00 o 
   3   7  21       35.61       52.44     19.10 o 
  -6   8  21        3.08      103.60     31.04 o 
  -5   8  21       30.56      122.04     20.72 o 
  -4   8  21       47.77       73.62     19.80 o 
  -3   8  21       61.38       69.13     25.41 o 
  -2   8  21      257.24      281.97     42.20 o 
  -1   8  21        1.22       20.63     14.16 o 
   0   8  21        9.28        9.52     11.57 o 
   1   8  21      175.52      184.43     28.31 o 
   2   8  21        7.15       -1.78     12.80 o 
  -5   9  21       41.42      124.62     19.32 o 
  -4   9  21      216.59      282.18     32.29 o 
  -3   9  21        1.93       52.87     42.26 o 
  -2   9  21        4.65       48.03     39.99 o 
  -1   9  21       54.07       50.99     18.89 o 
   0   9  21       60.94       36.65     35.45 o 
   1   9  21       71.02       69.18     21.62 o 
   2   9  21      559.12      559.05     42.52 o 
  -5  10  21        9.30      117.03     17.56 o 
  -4  10  21       51.48      127.22     27.35 o 
  -3  10  21        1.27       58.63     28.80 o 
  -2  10  21       85.87      133.05     39.89 o 
  -1  10  21       51.90       19.36     17.81 o 
   0  10  21      569.11      573.09     42.18 o 
   1  10  21      185.50      228.74     32.67 o 
  -4  11  21      133.44      297.63     44.96 o 
  -3  11  21      211.82      296.58     47.93 o 
  -2  11  21      169.85      179.20     44.96 o 
  -1  11  21       42.68       59.96     24.92 o 
   0  11  21        6.94      -16.37     17.45 o 
  -2  12  21       53.98       62.80     34.30 o 
  -7   0  22       46.27      138.38     29.30 o 
  -6   0  22      464.81      561.69     55.10 o 
  -5   0  22      327.39      480.38     61.75 o 
  -4   0  22      624.22      685.19     62.67 o 
  -3   0  22      532.07      515.74     60.30 o 
  -2   0  22      119.68      178.01     45.56 o 
  -1   0  22       10.17       24.36     34.43 o 
   0   0  22        2.23       16.26     33.25 o 
   1   0  22      163.52       94.27     47.27 o 
   2   0  22        1.66       12.05     38.51 o 
   3   0  22        0.92      -19.49     33.90 o 
  -7   1  22       10.44       82.72     16.21 o 
  -6   1  22       31.96       94.62     18.52 o 
  -5   1  22       10.93       55.26     18.14 o 
  -4   1  22      633.74      669.41     44.76 o 
  -3   1  22      336.08      337.67     57.14 o 
  -2   1  22       45.00      102.20     26.84 o 
  -1   1  22       46.93       44.21     25.26 o 
   0   1  22      272.18      336.66     40.12 o 
   1   1  22      334.40      360.51     29.68 o 
   2   1  22        0.37       -7.37     26.56 o 
   3   1  22      392.85      433.71     50.30 o 
  -7   2  22        8.71       89.90     16.61 o 
  -6   2  22       41.10      146.74     23.03 o 
  -5   2  22       57.19      102.56     21.59 o 
  -4   2  22      659.60      660.10     42.70 o 
  -3   2  22      293.11      274.99     46.54 o 
  -2   2  22        6.09       20.56     21.09 o 
  -1   2  22       42.47       21.11     23.53 o 
   0   2  22       64.39      101.64     29.04 o 
   1   2  22      375.38      401.13     29.35 o 
   2   2  22      147.49      174.31     24.44 o 
   3   2  22       11.54       -4.96     27.60 o 
  -7   3  22      131.18      299.13     46.18 o 
  -6   3  22       41.49      130.82     18.91 o 
  -5   3  22      115.40      197.82     28.48 o 
  -4   3  22      378.21      421.19     39.47 o 
  -3   3  22       18.68       68.94     21.71 o 
  -2   3  22      290.38      272.30     34.50 o 
  -1   3  22       19.15       31.24     22.11 o 
   0   3  22        7.62       -5.97     23.51 o 
   1   3  22      228.32      253.12     26.49 o 
   2   3  22       57.33       58.48     16.84 o 
   3   3  22       65.04       62.82     19.77 o 
  -6   4  22       20.41      138.10     18.93 o 
  -5   4  22       43.11      154.98     30.97 o 
  -4   4  22       17.85       61.55     18.85 o 
  -3   4  22       21.71       56.06     20.19 o 
  -2   4  22      116.58      145.80     28.00 o 
  -1   4  22      286.90      265.09     34.74 o 
   0   4  22      194.01      191.09     34.26 o 
   1   4  22       89.86       91.78     19.19 o 
   2   4  22       17.72        8.64     24.49 o 
   3   4  22        6.11        9.60     12.32 o 
  -6   5  22       59.60       92.62     20.84 o 
  -5   5  22      144.63      233.59     30.58 o 
  -4   5  22       45.80       73.56     19.48 o 
  -3   5  22      497.67      555.84     40.18 o 
  -2   5  22        2.77       31.51     19.75 o 
  -1   5  22        4.50        0.13     25.02 o 
   0   5  22        2.57       17.85     22.83 o 
   1   5  22        0.81       -5.80     13.50 o 
   2   5  22       20.02       18.99     19.45 o 
  -6   6  22       81.81      159.99     22.86 o 
  -5   6  22      150.94      211.41     28.56 o 
  -4   6  22       28.24       65.49     18.95 o 
  -3   6  22        0.11       35.40     18.92 o 
  -2   6  22       84.91      139.52     28.64 o 
  -1   6  22        0.17       25.93     20.82 o 
   0   6  22      234.55      223.64     25.07 o 
   1   6  22       15.50        9.39     13.23 o 
   2   6  22       23.08       33.83     15.91 o 
  -5   7  22       29.38       91.58     18.12 o 
  -4   7  22      434.93      462.46     35.62 o 
  -3   7  22        0.29       38.55     17.17 o 
  -2   7  22       84.63      115.39     32.65 o 
  -1   7  22        7.33       30.70     20.27 o 
   0   7  22       14.00       36.12     13.86 o 
   1   7  22        0.32        9.98     21.28 o 
   2   7  22       20.32        5.30     16.85 o 
  -5   8  22      158.53      217.91     36.31 o 
  -4   8  22      278.79      352.30     37.10 o 
  -3   8  22        0.05       46.39     17.45 o 
  -2   8  22        8.10       44.00     17.78 o 
  -1   8  22        9.12       31.39     27.35 o 
   0   8  22      158.53      134.56     26.16 o 
   1   8  22       34.86       19.06     17.41 o 
  -4   9  22      211.01      305.62     35.68 o 
  -3   9  22      182.77      294.58     73.17 o 
  -2   9  22        0.01       32.57     32.29 o 
  -1   9  22        0.00        6.78     28.77 o 
   0   9  22        6.21       -7.37     20.41 o 
  -3  10  22      149.24      246.08     45.16 o 
  -2  10  22        3.51       41.80     32.78 o 
  -1  10  22        2.83        9.35     31.01 o 
  -6   1  23        3.03       31.40     20.80 o 
  -5   1  23        6.67       63.79     17.51 o 
  -4   1  23        5.80       48.07     20.58 o 
  -3   1  23        0.92       46.12     24.03 o 
  -2   1  23        8.00       43.47     23.47 o 
  -1   1  23       47.94      109.84     48.52 o 
   0   1  23        1.34       21.09     25.78 o 
   1   1  23       59.53       67.86     47.33 o 
   2   1  23        2.50       -9.12     21.75 o 
  -6   2  23       33.77       93.51     20.28 o 
  -5   2  23      112.56      152.79     27.75 o 
  -4   2  23      384.63      461.25     41.97 o 
  -3   2  23      139.15      228.66     33.02 o 
  -2   2  23       98.18      113.23     29.11 o 
  -1   2  23      203.00      185.39     33.37 o 
   0   2  23       13.71       16.54     23.53 o 
   1   2  23        0.55       -8.27     25.68 o 
   2   2  23      507.49      507.37     34.65 o 
  -6   3  23      120.69      210.41     28.31 o 
  -5   3  23        5.97       39.63     22.51 o 
  -4   3  23       42.47       63.27     18.80 o 
  -3   3  23       16.59       56.96     21.50 o 
  -2   3  23        7.91       26.86     20.68 o 
  -1   3  23        0.28       15.66     23.11 o 
   0   3  23      230.59      250.49     37.34 o 
   1   3  23       57.40       50.72     16.88 o 
   2   3  23      128.48      101.76     22.08 o 
  -6   4  23       23.20      109.28     26.33 o 
  -5   4  23       34.86      134.39     22.13 o 
  -4   4  23      100.77      118.23     22.82 o 
  -3   4  23      131.30      190.68     30.11 o 
  -2   4  23       26.51       98.80     25.64 o 
  -1   4  23        7.76       36.72     23.04 o 
   0   4  23      154.20      141.04     32.87 o 
   1   4  23       88.32      106.84     21.20 o 
  -5   5  23      132.24      244.70     30.15 o 
  -4   5  23       82.21      128.02     22.18 o 
  -3   5  23      108.38      180.98     28.87 o 
  -2   5  23        1.17       61.11     22.02 o 
  -1   5  23       28.91       39.72     21.90 o 
   0   5  23      128.38      113.45     29.63 o 
   1   5  23       11.25       14.76     23.26 o 
  -5   6  23        0.70       96.51     18.13 o 
  -4   6  23      235.29      299.26     33.99 o 
  -3   6  23      164.39      217.36     44.96 o 
  -2   6  23        0.44       32.44     17.80 o 
  -1   6  23       98.99      139.83     30.17 o 
   0   6  23      108.95      143.19     49.54 o 
   1   6  23      119.78      153.89     23.19 o 
  -4   7  23       16.06       94.27     19.15 o 
  -3   7  23       65.77      103.18     22.15 o 
  -2   7  23        1.13       43.55     18.50 o 
  -1   7  23       26.86       56.80     42.76 o 
   0   7  23       30.02       39.36     53.82 o 
  -3   8  23       10.13       98.74     31.93 o 
  -2   8  23        3.22       36.25     28.24 o 
  -1   8  23        4.40       68.44     22.27 o 
  -5   0  24        1.59       78.93     26.66 o 
  -4   0  24      891.20      933.25     76.04 o 
  -3   0  24       15.15       59.71     31.60 o 
  -2   0  24        3.04       -6.91     26.07 o 
  -1   0  24      270.96      452.60     65.44 o 
   0   0  24      553.59      564.58     71.30 o 
   1   0  24      679.40      611.92     75.05 o 
  -5   1  24        1.40       71.33     18.17 o 
  -4   1  24      348.40      462.50     57.74 o 
  -3   1  24       16.37       42.20     20.29 o 
  -2   1  24        0.02        5.20     19.31 o 
  -1   1  24        0.84       11.22     21.86 o 
   0   1  24        7.88      -10.63     22.55 o 
   1   1  24       22.68       32.68     40.68 o 
  -5   2  24      132.92      209.80     29.57 o 
  -4   2  24      399.25      537.23     40.36 o 
  -3   2  24        4.44       51.44     20.54 o 
  -2   2  24        3.11       37.20     21.85 o 
  -1   2  24       95.88      136.35     31.55 o 
   0   2  24      137.59      176.66     34.75 o 
   1   2  24       24.06      -22.12     37.36 o 
  -5   3  24       37.35      122.78     27.42 o 
  -4   3  24       71.14      134.19     24.94 o 
  -3   3  24        7.99       90.90     23.28 o 
  -2   3  24      104.97      137.93     29.80 o 
  -1   3  24        2.92       26.84     23.62 o 
   0   3  24       60.78       70.04     38.97 o 
  -4   4  24        0.81      111.78     30.81 o 
  -3   4  24       15.08       60.14     19.87 o 
  -2   4  24       76.13      161.47     35.45 o 
  -1   4  24       41.43       42.97     23.07 o 
   0   4  24        4.99       -0.47     21.64 o 
  -4   5  24       24.77       86.99     20.14 o 
  -3   5  24      200.83      315.41     37.05 o 
  -2   5  24      127.99      169.19     41.24 o 
  -1   5  24       30.03       59.55     24.08 o 
   0   5  24       52.70       93.63     27.25 o 
  -3   6  24       11.36       83.22     19.25 o 
  -2   6  24      125.67      183.10     31.08 o 
  -1   6  24       64.72      124.07     27.50 o 
  -3   1  25      171.13      207.84     33.25 o 
  -2   1  25       72.59      111.27     29.06 o 
  -2   2  25        4.16       37.91     21.76 o 
                                                 
